# Supplementary material for: Dioxidobis(2-oxo-1,2-dihydropyridin-3-olato)­molybdenum(VI)
Source: Acta Crystallogr Sect E Struct Rep Online. 2008 Mar 29;64(Pt 4):m595–6. doi: 10.1107/S1600536808007782 (PMC2960932; doi:10.1107/S1600536808007782)
Supplement: Supplementary file 1 [file e-64-0m595-sup1.cif]

##############################################################################
###                                                                        ###
###        Electronic paper (Acta Crystallographica Section E)             ###
###                                                                        ###
##############################################################################
#                                                                            #
# This CIF contains the data in a paper accepted for publication in Acta     #
# Crystallographica Section E. It conforms to the requirements of Notes      #
# for Authors for Section E, and has been peer reviewed under the auspices   #
# of the IUCr Commission on Journals.                                        #
#                                                                            #
# Full details of the Crystallographic Information File format               #
# are given in the paper "The Crystallographic Information File (CIF):       #
# a New Standard Archive File for Crystallography" by S. R. Hall, F. H.      #
# Allen and I. D. Brown [Acta Cryst. (1991), A47, 655-685].                  #
#                                                                            #
# The current version of the core CIF dictionary is obtainable from          #
# ftp://ftp.iucr.org/pub/cif_core.dic. The current version number is 2.4.    #
#                                                                            #
# Software is freely available for graphical display of the structure(s) in  #
# this CIF.  For information consult the CIF home page http://www.iucr.org/  #
# cif/home.html                                                              #
#                                                                            #
# This file may be used for bona fide research purposes within the           #
# scientific community so long as proper attribution is given to the journal # 
# article from which it was obtained.                                        #
#                                                                            #
##############################################################################
                                             
data_global
_journal_date_recd_electronic     2008-02-21
_journal_date_accepted     2008-03-21
_journal_name_full     'Acta Crystallographica, Section E'
_journal_year     2008
_journal_volume     64
_journal_issue      4
_journal_page_first     m595
_journal_page_last     m596
_journal_paper_category     QM
_journal_coeditor_code     BI2282
_publ_contact_author_name     'Manoj Trivedi'
_publ_contact_author_address
;
Department of Chemistry
Faculty of Science
Banaras Hindu University
Varanasi
221005 India
;
_publ_contact_author_email     'manojtri@gmail.com'
_publ_contact_author_fax     ?
_publ_contact_author_phone     '91 0 9984549276'
_publ_section_title
;
Dioxidobis(2-oxo-1,2-dihydropyridin-3-olato)molybdenum(VI)
;
loop_
    _publ_author_name
    _publ_author_footnote
    _publ_author_address
    'Trivedi, Manoj' .
;
Department of Chemistry
Faculty of Science
Banaras Hindu University
Varanasi
221005 India
;
    'Pandey, Daya Shankar' .
;
Department of Chemistry
Faculty of Science
Banaras Hindu University
Varanasi
221005 India
;
    'Rath, Nigam P.' .
;
Department of Chemistry & Biochemistry and Centre for Nanoscience
University of Missouri-St. Louis
One University Boulevard
St. Louis
MO 63121-4499
USA
;
_exptl_special_details
;
The FT-IR spectrum of the complex exhibits strong features at spectra of the
complexes show two strong absorption bands at 886 and 918 cm^-1^,which are due
to asymmetric and symmetric Mo=O stretches, respectively. The four-band IR
spectral pattern in the 1417--1604 cm^-1^ range, characteristic of pyridinone
ligands, is observed upon complexation with Mo.
;
data_I
_chemical_name_systematic
;
Dioxidobis(2-oxo-1,2-dihydropyridin-3-olato)molybdenum(VI)
;
_chemical_name_common     ?
_chemical_formula_moiety     'C10 H8 Mo N2 O6'
_chemical_formula_sum     'C10 H8 Mo N2 O6'
_chemical_formula_iupac     '[Mo (C5 H4 N O2)2 O2]'
_chemical_formula_weight     348.12
_chemical_melting_point     ?
_symmetry_cell_setting     monoclinic
_symmetry_space_group_name_H-M     'P 21/c'
_symmetry_space_group_name_Hall     '-P 2ybc'
loop_
    _symmetry_equiv_pos_as_xyz
    'x, y, z'
    '-x, y+1/2, -z+1/2'
    '-x, -y, -z'
    'x, -y-1/2, z-1/2'
_cell_length_a     13.263(3)
_cell_length_b     7.2470(14)
_cell_length_c     13.264(3)
_cell_angle_alpha     90.00
_cell_angle_beta     118.540(9)
_cell_angle_gamma     90.00
_cell_volume     1120.0(4)
_cell_formula_units_Z     4
_cell_measurement_reflns_used     9899
_cell_measurement_theta_min     1.75
_cell_measurement_theta_max     29.56
_cell_measurement_temperature     100(2)
_exptl_crystal_description     needle
_exptl_crystal_colour     orange
_exptl_crystal_size_max     0.29
_exptl_crystal_size_mid     0.16
_exptl_crystal_size_min     0.09
_exptl_crystal_density_diffrn     2.065
_exptl_crystal_density_meas     no
_exptl_crystal_density_method     'not measured'
_exptl_crystal_F_000     688
_exptl_absorpt_coefficient_mu     1.198
_exptl_absorpt_correction_type     multi-scan
_exptl_absorpt_process_details     '(SADABS; Sheldrick, 2007)'
_exptl_absorpt_correction_T_min     0.723
_exptl_absorpt_correction_T_max     0.899
_diffrn_ambient_temperature     100(2)
_diffrn_radiation_type     MoK\a
_diffrn_radiation_wavelength     0.71073
_diffrn_radiation_source     'fine-focus sealed tube'
_diffrn_radiation_monochromator     graphite
_diffrn_measurement_device_type     'Bruker APEXII CCD'
_diffrn_measurement_method     '\f and \w scans'
_diffrn_reflns_number     37847
_diffrn_reflns_av_R_equivalents     0.0445
_diffrn_reflns_av_sigmaI/netI     0.0238
_diffrn_reflns_theta_min     1.75
_diffrn_reflns_theta_max     29.56
_diffrn_reflns_theta_full     29.56
_diffrn_measured_fraction_theta_max     0.996
_diffrn_measured_fraction_theta_full     0.996
_diffrn_reflns_limit_h_min     -18
_diffrn_reflns_limit_h_max     18
_diffrn_reflns_limit_k_min     -10
_diffrn_reflns_limit_k_max     10
_diffrn_reflns_limit_l_min     -18
_diffrn_reflns_limit_l_max     18
_diffrn_standards_number     0
_diffrn_standards_interval_count     .
_diffrn_standards_interval_time     .
_diffrn_standards_decay_%     ?
_refine_special_details
;
 Refinement of F^2^ against ALL reflections.  The weighted R-factor wR and
 goodness of fit S are based on F^2^, conventional R-factors R are based
 on F, with F set to zero for negative F^2^. The threshold expression of
 F^2^ > 2sigma(F^2^) is used only for calculating R-factors(gt) etc. and is
 not relevant to the choice of reflections for refinement.  R-factors based
 on F^2^ are statistically about twice as large as those based on F, and R-
 factors based on ALL data will be even larger.
;
_reflns_number_total     3123
_reflns_number_gt     2772
_reflns_threshold_expression     I>2\s(I)
_refine_ls_structure_factor_coef     Fsqd
_refine_ls_matrix_type     full
_refine_ls_R_factor_all     0.0312
_refine_ls_R_factor_gt     0.0246
_refine_ls_wR_factor_gt     0.0559
_refine_ls_wR_factor_ref     0.0582
_refine_ls_goodness_of_fit_ref     1.078
_refine_ls_restrained_S_all     1.078
_refine_ls_number_reflns     3123
_refine_ls_number_parameters     172
_refine_ls_number_restraints     0
_refine_ls_hydrogen_treatment     constr
_refine_ls_weighting_scheme     calc
_refine_ls_weighting_details
       'calc w = 1/[\s^2^(Fo^2^)+(0.0224P)^2^+1.1984P] where P=(Fo^2^+2Fc^2^)/3'
_atom_sites_solution_hydrogens     geom
_atom_sites_solution_primary     direct
_atom_sites_solution_secondary     difmap
_refine_ls_shift/su_max     0.001
_refine_ls_shift/su_mean     0.000
_refine_diff_density_max     0.700
_refine_diff_density_min     -0.524
_refine_ls_extinction_method     none
_refine_ls_extinction_coef     ?
loop_
    _atom_type_symbol
    _atom_type_description
    _atom_type_scat_dispersion_real
    _atom_type_scat_dispersion_imag
    _atom_type_scat_source
    'C' 'C' 0.0033 0.0016
                         'International Tables Vol C Tables 4.2.6.8 and 6.1.1.4'
    'H' 'H' 0.0000 0.0000
                         'International Tables Vol C Tables 4.2.6.8 and 6.1.1.4'
    'N' 'N' 0.0061 0.0033
                         'International Tables Vol C Tables 4.2.6.8 and 6.1.1.4'
    'O' 'O' 0.0106 0.0060
                         'International Tables Vol C Tables 4.2.6.8 and 6.1.1.4'
    'Mo' 'Mo' -1.6832 0.6857
                         'International Tables Vol C Tables 4.2.6.8 and 6.1.1.4'
_computing_data_collection     'APEX2 (Bruker, 2006)'
_computing_cell_refinement     'SAINT (Bruker, 2006)'
_computing_data_reduction     'SAINT (Bruker, 2006)'
_computing_structure_solution     'SHELXS97 (Sheldrick, 2008)'
_computing_structure_refinement     'SHELXL97 (Sheldrick, 2008)'
_computing_molecular_graphics     'SHELXL97 (Sheldrick, 2008)'
_computing_publication_material     'SHELXL97 (Sheldrick, 2008)'
loop_
    _atom_site_type_symbol
    _atom_site_label
    _atom_site_fract_x
    _atom_site_fract_y
    _atom_site_fract_z
    _atom_site_U_iso_or_equiv
    _atom_site_adp_type
    _atom_site_calc_flag
    _atom_site_refinement_flags
    _atom_site_occupancy
    _atom_site_disorder_assembly
    _atom_site_disorder_group
    Mo Mo1 0.248605(14) 0.91497(2) 0.414412(14) 0.01513(6) Uani d . 1 . .
    O O1 0.08144(11) 0.8541(2) 0.33241(11) 0.0172(3) Uani d . 1 . .
    O O2 0.20602(12) 0.8648(2) 0.55242(12) 0.0176(3) Uani d . 1 . .
    O O3 0.40951(12) 0.8995(2) 0.53830(12) 0.0173(3) Uani d . 1 . .
    O O4 0.27660(12) 0.6185(2) 0.44705(12) 0.0177(3) Uani d . 1 . .
    O O5 0.25461(12) 0.8903(2) 0.28946(12) 0.0196(3) Uani d . 1 . .
    O O6 0.25285(12) 1.1491(2) 0.43339(12) 0.0204(3) Uani d . 1 . .
    N N1 0.06163(14) 0.7521(2) 0.58314(14) 0.0166(3) Uani d . 1 . .
    H H1N 0.1075 0.7516 0.6578 0.020 Uiso calc R 1 . .
    N N2 0.41302(15) 0.4130(2) 0.56670(15) 0.0181(3) Uani d . 1 . .
    H H2N 0.3655 0.3201 0.5347 0.022 Uiso calc R 1 . .
    C C1 -0.04904(17) 0.6950(3) 0.54263(18) 0.0185(4) Uani d . 1 . .
    H H1 -0.0754 0.6548 0.5942 0.022 Uiso calc R 1 . .
    C C2 -0.12129(17) 0.6964(3) 0.42750(18) 0.0206(4) Uani d . 1 . .
    H H2 -0.1989 0.6594 0.3987 0.025 Uiso calc R 1 . .
    C C3 -0.08198(17) 0.7519(3) 0.35098(17) 0.0189(4) Uani d . 1 . .
    H H3 -0.1325 0.7526 0.2706 0.023 Uiso calc R 1 . .
    C C4 0.02965(17) 0.8049(3) 0.39344(16) 0.0160(4) Uani d . 1 . .
    C C5 0.10352(16) 0.8086(3) 0.51457(16) 0.0148(4) Uani d . 1 . .
    C C6 0.37661(17) 0.5850(3) 0.52910(16) 0.0157(4) Uani d . 1 . .
    C C7 0.45352(17) 0.7346(3) 0.58207(16) 0.0166(4) Uani d . 1 . .
    C C8 0.56213(17) 0.7023(3) 0.66842(17) 0.0203(4) Uani d . 1 . .
    H H8 0.6140 0.8016 0.7037 0.024 Uiso calc R 1 . .
    C C9 0.59590(18) 0.5190(3) 0.70425(18) 0.0231(5) Uani d . 1 . .
    H H9 0.6710 0.4941 0.7645 0.028 Uiso calc R 1 . .
    C C10 0.52126(18) 0.3776(3) 0.65289(18) 0.0218(4) Uani d . 1 . .
    H H10 0.5444 0.2542 0.6770 0.026 Uiso calc R 1 . .
loop_
    _atom_site_aniso_label
    _atom_site_aniso_U_11
    _atom_site_aniso_U_22
    _atom_site_aniso_U_33
    _atom_site_aniso_U_12
    _atom_site_aniso_U_13
    _atom_site_aniso_U_23
    Mo1 0.01552(9) 0.01402(9) 0.01085(9) 0.00111(6) 0.00226(6) 0.00057(6)
    O1 0.0157(6) 0.0197(7) 0.0102(6) 0.0007(6) 0.0014(5) 0.0007(5)
    O2 0.0159(6) 0.0189(7) 0.0120(6) -0.0009(6) 0.0019(5) -0.0005(5)
    O3 0.0148(6) 0.0167(7) 0.0146(7) -0.0010(5) 0.0023(5) 0.0004(5)
    O4 0.0166(6) 0.0152(7) 0.0150(7) 0.0016(5) 0.0025(5) 0.0001(5)
    O5 0.0200(7) 0.0226(8) 0.0122(7) 0.0020(6) 0.0045(6) 0.0012(6)
    O6 0.0233(7) 0.0158(7) 0.0198(7) 0.0012(6) 0.0084(6) 0.0010(6)
    N1 0.0181(8) 0.0156(8) 0.0113(7) 0.0011(7) 0.0031(6) -0.0005(7)
    N2 0.0213(8) 0.0172(8) 0.0168(8) 0.0037(7) 0.0099(7) 0.0026(7)
    C1 0.0205(10) 0.0137(9) 0.0201(10) 0.0017(8) 0.0086(8) -0.0009(8)
    C2 0.0162(9) 0.0193(10) 0.0217(10) 0.0000(8) 0.0053(8) -0.0043(8)
    C3 0.0155(9) 0.0184(10) 0.0143(9) 0.0021(8) 0.0003(7) -0.0031(8)
    C4 0.0183(9) 0.0122(9) 0.0120(9) 0.0028(7) 0.0028(7) -0.0011(7)
    C5 0.0166(9) 0.0089(8) 0.0131(9) 0.0017(7) 0.0025(7) -0.0016(7)
    C6 0.0168(9) 0.0183(10) 0.0117(9) 0.0024(8) 0.0066(7) 0.0016(7)
    C7 0.0172(9) 0.0209(10) 0.0112(9) 0.0016(8) 0.0065(7) 0.0003(8)
    C8 0.0168(9) 0.0312(12) 0.0114(9) 0.0001(8) 0.0055(8) 0.0001(8)
    C9 0.0178(9) 0.0384(13) 0.0115(9) 0.0088(9) 0.0057(8) 0.0072(9)
    C10 0.0236(10) 0.0270(11) 0.0158(10) 0.0114(9) 0.0103(8) 0.0091(8)
_geom_special_details
;
 All esds (except the esd in the dihedral angle between two l.s. planes)
 are estimated using the full covariance matrix.  The cell esds are taken
 into account individually in the estimation of esds in distances, angles
 and torsion angles; correlations between esds in cell parameters are only
 used when they are defined by crystal symmetry.  An approximate (isotropic)
 treatment of cell esds is used for estimating esds involving l.s. planes.
;
loop_
    _geom_bond_atom_site_label_1
    _geom_bond_atom_site_label_2
    _geom_bond_site_symmetry_2
    _geom_bond_distance
    _geom_bond_publ_flag
    Mo1 O1 . 1.9972(14) y
    Mo1 O2 . 2.1886(15) y
    Mo1 O3 . 1.9790(14) y
    Mo1 O4 . 2.1882(15) y
    Mo1 O5 . 1.7062(15) y
    Mo1 O6 . 1.7124(16) y
    O1 C4 . 1.336(3) ?
    O2 C5 . 1.270(2) ?
    O3 C7 . 1.335(2) ?
    O4 C6 . 1.274(2) ?
    N1 C5 . 1.337(3) ?
    N1 C1 . 1.364(3) ?
    N1 H1N . 0.880 ?
    N2 C6 . 1.344(3) ?
    N2 C10 . 1.366(3) ?
    N2 H2N . 0.880 ?
    C1 C2 . 1.361(3) ?
    C1 H1 . 0.950 ?
    C2 C3 . 1.403(3) ?
    C2 H2 . 0.950 ?
    C3 C4 . 1.364(3) ?
    C3 H3 . 0.950 ?
    C4 C5 . 1.427(3) ?
    C6 C7 . 1.423(3) ?
    C7 C8 . 1.366(3) ?
    C8 C9 . 1.410(3) ?
    C8 H8 . 0.950 ?
    C9 C10 . 1.360(3) ?
    C9 H9 . 0.950 ?
    C10 H10 . 0.950 ?
loop_
    _geom_angle_atom_site_label_1
    _geom_angle_atom_site_label_2
    _geom_angle_atom_site_label_3
    _geom_angle_site_symmetry_1
    _geom_angle_site_symmetry_3
    _geom_angle
    _geom_angle_publ_flag
    O5 Mo1 O6 . . 103.48(7) y
    O5 Mo1 O3 . . 105.57(7) ?
    O6 Mo1 O3 . . 89.27(6) ?
    O5 Mo1 O1 . . 90.16(6) ?
    O6 Mo1 O1 . . 104.40(6) ?
    O3 Mo1 O1 . . 156.33(6) ?
    O5 Mo1 O4 . . 90.40(6) ?
    O6 Mo1 O4 . . 162.43(6) ?
    O3 Mo1 O4 . . 76.49(6) ?
    O1 Mo1 O4 . . 86.00(6) ?
    O5 Mo1 O2 . . 161.00(6) ?
    O6 Mo1 O2 . . 92.59(6) ?
    O3 Mo1 O2 . . 84.43(6) ?
    O1 Mo1 O2 . . 75.87(6) ?
    O4 Mo1 O2 . . 76.04(5) ?
    C4 O1 Mo1 . . 119.16(12) ?
    C5 O2 Mo1 . . 112.20(12) ?
    C7 O3 Mo1 . . 119.05(12) ?
    C6 O4 Mo1 . . 111.40(13) ?
    C5 N1 C1 . . 122.94(17) ?
    C5 N1 H1N . . 118.5 ?
    C1 N1 H1N . . 118.5 ?
    C6 N2 C10 . . 122.19(19) ?
    C6 N2 H2N . . 118.9 ?
    C10 N2 H2N . . 118.9 ?
    C2 C1 N1 . . 119.2(2) ?
    C2 C1 H1 . . 120.4 ?
    N1 C1 H1 . . 120.4 ?
    C1 C2 C3 . . 120.52(19) ?
    C1 C2 H2 . . 119.7 ?
    C3 C2 H2 . . 119.7 ?
    C4 C3 C2 . . 119.16(18) ?
    C4 C3 H3 . . 120.4 ?
    C2 C3 H3 . . 120.4 ?
    O1 C4 C3 . . 126.57(18) ?
    O1 C4 C5 . . 113.69(17) ?
    C3 C4 C5 . . 119.74(19) ?
    O2 C5 N1 . . 122.93(17) ?
    O2 C5 C4 . . 118.70(18) ?
    N1 C5 C4 . . 118.37(18) ?
    O4 C6 N2 . . 122.44(19) ?
    O4 C6 C7 . . 119.02(18) ?
    N2 C6 C7 . . 118.53(18) ?
    O3 C7 C8 . . 125.8(2) ?
    O3 C7 C6 . . 113.95(17) ?
    C8 C7 C6 . . 120.3(2) ?
    C7 C8 C9 . . 118.8(2) ?
    C7 C8 H8 . . 120.6 ?
    C9 C8 H8 . . 120.6 ?
    C10 C9 C8 . . 120.20(19) ?
    C10 C9 H9 . . 119.9 ?
    C8 C9 H9 . . 119.9 ?
    C9 C10 N2 . . 120.0(2) ?
    C9 C10 H10 . . 120.0 ?
    N2 C10 H10 . . 120.0 ?
loop_
    _geom_torsion_atom_site_label_1
    _geom_torsion_atom_site_label_2
    _geom_torsion_atom_site_label_3
    _geom_torsion_atom_site_label_4
    _geom_torsion_site_symmetry_1
    _geom_torsion_site_symmetry_2
    _geom_torsion_site_symmetry_3
    _geom_torsion_site_symmetry_4
    _geom_torsion
    _geom_torsion_publ_flag
    O5 Mo1 O1 C4 . . . . 162.99(15) ?
    O6 Mo1 O1 C4 . . . . -93.04(15) ?
    O3 Mo1 O1 C4 . . . . 30.6(2) ?
    O4 Mo1 O1 C4 . . . . 72.60(14) ?
    O2 Mo1 O1 C4 . . . . -3.99(13) ?
    O5 Mo1 O2 C5 . . . . -38.2(3) ?
    O6 Mo1 O2 C5 . . . . 109.76(14) ?
    O3 Mo1 O2 C5 . . . . -161.22(14) ?
    O1 Mo1 O2 C5 . . . . 5.55(13) ?
    O4 Mo1 O2 C5 . . . . -83.79(13) ?
    O5 Mo1 O3 C7 . . . . -88.95(15) ?
    O6 Mo1 O3 C7 . . . . 167.25(15) ?
    O1 Mo1 O3 C7 . . . . 41.0(2) ?
    O4 Mo1 O3 C7 . . . . -2.36(14) ?
    O2 Mo1 O3 C7 . . . . 74.58(14) ?
    O5 Mo1 O4 C6 . . . . 108.44(14) ?
    O6 Mo1 O4 C6 . . . . -34.2(3) ?
    O3 Mo1 O4 C6 . . . . 2.52(13) ?
    O1 Mo1 O4 C6 . . . . -161.43(14) ?
    O2 Mo1 O4 C6 . . . . -85.01(14) ?
    C5 N1 C1 C2 . . . . -0.6(3) ?
    N1 C1 C2 C3 . . . . 1.4(3) ?
    C1 C2 C3 C4 . . . . -0.1(3) ?
    Mo1 O1 C4 C3 . . . . -177.08(16) ?
    Mo1 O1 C4 C5 . . . . 2.0(2) ?
    C2 C3 C4 O1 . . . . 177.13(19) ?
    C2 C3 C4 C5 . . . . -1.9(3) ?
    Mo1 O2 C5 N1 . . . . 173.36(15) ?
    Mo1 O2 C5 C4 . . . . -6.4(2) ?
    C1 N1 C5 O2 . . . . 178.72(18) ?
    C1 N1 C5 C4 . . . . -1.5(3) ?
    O1 C4 C5 O2 . . . . 3.4(3) ?
    C3 C4 C5 O2 . . . . -177.45(18) ?
    O1 C4 C5 N1 . . . . -176.45(17) ?
    C3 C4 C5 N1 . . . . 2.7(3) ?
    Mo1 O4 C6 N2 . . . . 178.53(15) ?
    Mo1 O4 C6 C7 . . . . -2.4(2) ?
    C10 N2 C6 O4 . . . . 178.42(19) ?
    C10 N2 C6 C7 . . . . -0.6(3) ?
    Mo1 O3 C7 C8 . . . . -179.11(16) ?
    Mo1 O3 C7 C6 . . . . 1.9(2) ?
    O4 C6 C7 O3 . . . . 0.6(3) ?
    N2 C6 C7 O3 . . . . 179.69(17) ?
    O4 C6 C7 C8 . . . . -178.48(19) ?
    N2 C6 C7 C8 . . . . 0.6(3) ?
    O3 C7 C8 C9 . . . . -179.41(19) ?
    C6 C7 C8 C9 . . . . -0.4(3) ?
    C7 C8 C9 C10 . . . . 0.3(3) ?
    C8 C9 C10 N2 . . . . -0.3(3) ?
    C6 N2 C10 C9 . . . . 0.5(3) ?
loop_
    _geom_hbond_atom_site_label_D
    _geom_hbond_atom_site_label_H
    _geom_hbond_atom_site_label_A
    _geom_hbond_site_symmetry_A
    _geom_hbond_distance_DH
    _geom_hbond_distance_HA
    _geom_hbond_distance_DA
    _geom_hbond_angle_DHA
    N1 H1N O5 4_576 0.88 2.16 2.900(2) 141.6
    N2 H2N O6 1_545 0.88 1.91 2.776(3) 166.8
    C3 H3 O6 2_545 0.95 2.51 3.428(3) 162.2
    C9 H9 O2 2_646 0.95 2.38 3.235(3) 150.0
