# Supplementary material for: Dioxidobis(2-oxo-1,2-dihydropyridin-3-olato)­molybdenum(VI)
Source: Acta Crystallogr Sect E Struct Rep Online. 2008 Mar 29;64(Pt 4):m595–6. doi: 10.1107/S1600536808007782 (PMC2960932; doi:10.1107/S1600536808007782)
Supplement: Supplementary file 2 [file e-64-0m595-Isup2.hkl]

#
# h,k,l, Fc-squared, Fo-squared, sigma(Fo-squared) and status flag
#
data_I
_shelx_title ' bhu16207/lt/TM-4 in P2(1)/c'
_shelx_refln_list_code          4
_shelx_F_calc_maximum      260.31
_exptl_crystal_F_000       688.00
_reflns_d_resolution_high  0.7203
 
loop_
 _symmetry_equiv_pos_as_xyz
 'x, y, z'
 '-x, y+1/2, -z+1/2'
 '-x, -y, -z'
 'x, -y-1/2, z-1/2'
 
_cell_length_a    13.2631
_cell_length_b     7.2470
_cell_length_c    13.2637
_cell_angle_alpha  90.000
_cell_angle_beta  118.540
_cell_angle_gamma  90.000
 
_shelx_F_squared_multiplier     1.000
 
loop_
 _refln_index_h
 _refln_index_k
 _refln_index_l
 _refln_F_squared_calc
 _refln_F_squared_meas
 _refln_F_squared_sigma
 _refln_observed_status
   1   0   0       11.46       -1.08      0.72 o
   2   0   0     7772.48     8137.31     77.77 o
   3   0   0        8.84       -4.33      2.89 o
   4   0   0    16784.65    17660.37    188.93 o
   5   0   0       32.39       41.51      3.72 o
   6   0   0    54470.72    57297.30    550.77 o
   7   0   0      101.82      145.77      6.30 o
   8   0   0     7041.31     6853.13     78.81 o
   9   0   0      110.43      129.99      8.24 o
  10   0   0     4398.16     4578.99     78.32 o
  11   0   0        4.58       26.09      8.31 o
  12   0   0     3853.37     3916.23     77.29 o
  13   0   0       24.07       31.05     11.09 o
  14   0   0     2570.90     2559.19     72.90 o
  15   0   0       48.52       36.34     17.86 o
  16   0   0     1095.89     1167.43     57.45 o
   1   1   0    14473.70    14687.48    122.33 o
   2   1   0       58.50       55.89      2.93 o
   3   1   0     3823.96     3905.77     31.00 o
   4   1   0       84.85       90.24      4.35 o
   5   1   0     8647.28     8972.55     67.80 o
   6   1   0      129.56      174.71      5.55 o
   7   1   0     1364.64     1315.29     14.72 o
   8   1   0      187.62      222.46      7.62 o
   9   1   0     1263.08     1285.13     16.14 o
  10   1   0      231.67      238.45      9.02 o
  11   1   0      244.71      289.40     11.77 o
  12   1   0        1.75       12.22      6.38 o
  13   1   0      825.52      790.69     23.21 o
  14   1   0       13.22       23.01      9.00 o
  15   1   0      167.26      152.46     15.95 o
  16   1   0       15.04       25.79     16.40 o
   0   2   0     1489.84     1720.77     17.89 o
   1   2   0     8782.08     9358.91     57.20 o
   2   2   0    15068.81    15181.28    103.67 o
   3   2   0      264.51      273.25      6.98 o
   4   2   0     2093.67     1924.23     22.77 o
   5   2   0     2268.20     2652.97     29.41 o
   6   2   0      872.81      836.00     14.26 o
   7   2   0      284.79      363.44      7.29 o
   8   2   0     3515.76     3516.15     36.51 o
   9   2   0      150.50      159.50      6.43 o
  10   2   0      192.24      223.31      8.43 o
  11   2   0      183.98      193.26      9.52 o
  12   2   0     1367.63     1257.97     37.97 o
  13   2   0        2.76       14.91      9.88 o
  14   2   0      479.73      476.99     26.06 o
  15   2   0        7.68       27.76     15.19 o
   1   3   0    29217.72    29652.46    182.64 o
   2   3   0       14.91       17.84      2.27 o
   3   3   0    15555.74    15296.77    106.96 o
   4   3   0        6.56        9.20      3.61 o
   5   3   0    10179.75     9751.14     97.62 o
   6   3   0        7.14        9.86      4.28 o
   7   3   0    10973.59    11144.35    133.66 o
   8   3   0       35.56       35.47      5.38 o
   9   3   0     4618.27     4663.87     56.65 o
  10   3   0       79.96       86.10      7.60 o
  11   3   0     2730.41     2680.70     48.25 o
  12   3   0        4.80        7.33      8.03 o
  13   3   0     2073.54     1944.15     65.41 o
  14   3   0        3.37        5.16     12.87 o
  15   3   0      980.16      985.16     44.54 o
   0   4   0    12006.49    12578.99    125.68 o
   1   4   0      553.56      596.84     11.03 o
   2   4   0    12517.82    13032.48     95.87 o
   3   4   0       32.54       48.75      4.35 o
   4   4   0     6563.78     6588.60     52.34 o
   5   4   0      162.56      202.48      8.39 o
   6   4   0     4116.05     4079.08     63.29 o
   7   4   0        1.84        6.05      6.14 o
   8   4   0     3604.50     3508.74     64.19 o
   9   4   0       71.26      100.54     14.98 o
  10   4   0      407.87      478.86     27.47 o
  11   4   0        0.37       10.07      6.63 o
  12   4   0     1149.83     1117.62     32.03 o
  13   4   0       35.35       35.42     12.72 o
  14   4   0      428.93      461.86     27.21 o
   1   5   0      691.21      647.48      9.47 o
   2   5   0      152.35      174.30      5.63 o
   3   5   0     1951.15     1964.85     20.25 o
   4   5   0        0.89        7.31      2.85 o
   5   5   0     1216.16     1247.78     18.26 o
   6   5   0        0.01        7.66      3.80 o
   7   5   0      534.30      557.35     29.83 o
   8   5   0       30.01       29.05     12.93 o
   9   5   0     2312.72     2339.38     70.20 o
  10   5   0       13.67       18.74     17.86 o
  11   5   0      986.94      953.01     74.06 o
  12   5   0        8.89        6.94     20.08 o
  13   5   0      123.89       80.17     36.53 o
  14   5   0        4.81        2.24     31.63 o
   0   6   0     7348.33     7617.05     92.95 o
   1   6   0      497.07      548.83     11.74 o
   2   6   0     3760.97     3789.18     40.34 o
   3   6   0       13.72       12.63      4.48 o
   4   6   0     3570.93     3654.85     43.17 o
   5   6   0      120.71      108.17      7.52 o
   6   6   0     5192.08     5058.14     80.54 o
   7   6   0        0.32        6.11      5.62 o
   8   6   0     2380.56     2328.81     54.34 o
   9   6   0       36.31       47.93     19.46 o
  10   6   0     2469.93     2398.72     84.09 o
  11   6   0        1.41       19.11     32.09 o
  12   6   0     1762.41     1888.12     86.90 o
   1   7   0     3548.70     3430.53     49.47 o
   2   7   0      201.30      175.61     11.62 o
   3   7   0     1326.36     1340.45     29.26 o
   4   7   0      107.93       98.86     10.05 o
   5   7   0     2548.01     2413.99     49.23 o
   6   7   0        0.12        8.42      9.72 o
   7   7   0      964.25      981.37     29.85 o
   8   7   0       40.52       39.06      9.58 o
   9   7   0     1172.77     1125.70     54.23 o
  10   7   0       20.63       57.01     28.94 o
  11   7   0      595.07      599.57     86.84 o
   0   8   0       75.34       90.94     15.86 o
   1   8   0       68.07       54.19     10.55 o
   2   8   0      113.05      127.30     12.99 o
   3   8   0       29.30       14.56     10.35 o
   4   8   0       37.09       48.38     13.36 o
   5   8   0       27.80       30.49     13.52 o
   6   8   0       85.22      105.38     15.63 o
   7   8   0       60.53       62.59     16.83 o
   8   8   0      570.38      576.21     38.67 o
   9   8   0       82.79      125.96     44.46 o
   1   9   0     1861.62     1866.92     51.49 o
   2   9   0       21.64       31.95     18.14 o
   3   9   0     2314.40     2335.12     62.29 o
   4   9   0        5.83       12.70     12.76 o
   5   9   0     1115.54     1137.12     50.03 o
   6   9   0       22.91       49.66     22.41 o
   7   9   0     2525.40     2744.96     88.04 o
   0  10   0     1075.43     1068.54     68.02 o
   1  10   0       25.60       46.87     26.93 o
 -16   1   1      627.72      608.02     27.54 o
 -15   1   1      435.14      453.39     23.89 o
 -14   1   1     2210.12     2137.44     41.17 o
 -13   1   1      462.52      456.74     15.83 o
 -12   1   1     2488.03     2558.56     37.96 o
 -11   1   1     1041.39     1024.11     18.40 o
 -10   1   1     2351.21     2397.95     27.67 o
  -9   1   1      636.02      615.87      9.71 o
  -8   1   1     4514.07     4519.73     38.54 o
  -7   1   1     1670.96     1611.01     17.03 o
  -6   1   1     8835.19     8619.22     65.55 o
  -5   1   1     2425.13     2336.14     20.06 o
  -4   1   1     7280.77     6926.37     49.45 o
  -3   1   1     3554.80     3536.84     26.57 o
  -2   1   1    27180.55    27118.38    181.12 o
  -1   1   1     1203.79     1243.41     11.50 o
   0   1   1    10463.83    10474.80     88.18 o
   1   1   1    14268.85    14547.27    100.24 o
   2   1   1     8716.10     8526.59     59.54 o
   3   1   1     8881.16     9113.91     63.13 o
   4   1   1    15198.96    15536.91    108.36 o
   5   1   1     5432.28     5445.16     42.34 o
   6   1   1     6411.94     6224.87     49.46 o
   7   1   1     4967.64     5253.26     45.50 o
   8   1   1     2429.88     2482.01     25.79 o
   9   1   1     3430.45     3511.03     38.94 o
  10   1   1     2106.11     2228.56     30.68 o
  11   1   1     2051.26     2050.52     33.41 o
  12   1   1     2776.83     2713.93     43.95 o
  13   1   1      750.00      713.38     22.50 o
  14   1   1      717.67      752.04     29.48 o
  15   1   1      584.00      571.74     26.50 o
 -16   2   1      186.52      182.49     21.99 o
 -15   2   1      997.02     1014.83     50.94 o
 -14   2   1      718.08      675.69     27.17 o
 -13   2   1     2598.72     2418.65     49.30 o
 -12   2   1      664.84      661.67     20.17 o
 -11   2   1     1306.71     1402.72     23.89 o
 -10   2   1       49.16       55.61      5.08 o
  -9   2   1      533.77      528.50     12.24 o
  -8   2   1      619.36      586.38     10.26 o
  -7   2   1     6161.76     6049.66     54.77 o
  -6   2   1      902.71      853.50     12.14 o
  -5   2   1     6489.40     6486.43     59.53 o
  -4   2   1      438.16      388.49      6.86 o
  -3   2   1      120.51      226.63      4.44 o
  -2   2   1       62.65       50.72      2.22 o
  -1   2   1    26088.57    26302.84    164.76 o
   0   2   1     4966.20     5174.06     34.43 o
   1   2   1     7469.25     7141.48     47.02 o
   2   2   1     7083.14     7040.02     55.97 o
   3   2   1      979.61      781.54     13.63 o
   4   2   1     5719.12     5701.61     56.40 o
   5   2   1     7551.89     7689.08     67.25 o
   6   2   1     8547.31     8877.88     78.93 o
   7   2   1     3128.12     3023.86     31.20 o
   8   2   1     1411.44     1493.81     23.07 o
   9   2   1      326.08      356.70     10.12 o
  10   2   1     5290.73     5222.97     64.81 o
  11   2   1     1924.02     1921.88     47.16 o
  12   2   1     1316.20     1408.57     39.07 o
  13   2   1      943.87      977.36     32.72 o
  14   2   1      281.09      250.53     22.77 o
  15   2   1      272.02      256.52     28.24 o
 -15   3   1        0.16       13.52     13.95 o
 -14   3   1       71.35       65.76     13.71 o
 -13   3   1       99.76       76.33     11.09 o
 -12   3   1      249.74      251.98     13.74 o
 -11   3   1       33.72       38.82      7.14 o
 -10   3   1       80.08       69.33      7.30 o
  -9   3   1       48.17       54.91      4.91 o
  -8   3   1        6.96       14.32      4.64 o
  -7   3   1       44.63       67.95      7.20 o
  -6   3   1      886.14      894.23     18.70 o
  -5   3   1      100.34      126.37      6.76 o
  -4   3   1       92.76       98.56      4.36 o
  -3   3   1      130.47      153.23      3.70 o
  -2   3   1     1093.89     1274.75     12.50 o
  -1   3   1       34.81       54.81      2.74 o
   0   3   1      782.96      880.54      9.12 o
   1   3   1     2018.03     2340.91     23.30 o
   2   3   1      185.81      234.26      4.30 o
   3   3   1        6.76       23.75      2.87 o
   4   3   1      574.32      617.01     16.28 o
   5   3   1      682.54      732.41     15.48 o
   6   3   1      163.11      192.12      9.18 o
   7   3   1     1216.43     1188.88     25.65 o
   8   3   1       90.61      110.16      7.83 o
   9   3   1      136.69      154.68      8.83 o
  10   3   1       80.20       88.09      9.53 o
  11   3   1       17.80       18.72      8.27 o
  12   3   1      105.92      105.99     12.27 o
  13   3   1      182.98      174.20     17.32 o
  14   3   1       15.16       23.86     14.16 o
 -15   4   1      273.22      248.77     31.51 o
 -14   4   1      555.23      642.59     29.86 o
 -13   4   1     1958.58     1973.45     47.69 o
 -12   4   1       73.99       94.03     10.31 o
 -11   4   1     3286.98     3142.91     59.14 o
 -10   4   1      361.28      339.33     19.02 o
  -9   4   1     1368.80     1422.97     41.15 o
  -8   4   1     3284.22     3237.62     54.53 o
  -7   4   1     4606.23     4611.53     62.89 o
  -6   4   1     1298.74     1341.24     23.37 o
  -5   4   1     4498.70     4379.52     40.44 o
  -4   4   1       65.93       42.47      2.90 o
  -3   4   1     9624.31     9432.24     71.21 o
  -2   4   1    11841.31    12278.30     85.72 o
  -1   4   1     3586.82     3523.71     28.49 o
   0   4   1     1142.79     1014.65     11.54 o
   1   4   1     3843.24     3644.45     29.19 o
   2   4   1     1144.34     1144.44     12.46 o
   3   4   1     7215.78     7294.03     56.02 o
   4   4   1     4469.72     4556.10     43.93 o
   5   4   1     4369.17     4174.77     57.55 o
   6   4   1      767.74      782.73     20.55 o
   7   4   1     3003.07     3012.60     46.92 o
   8   4   1     1514.93     1440.33     44.56 o
   9   4   1     1377.00     1338.45     44.64 o
  10   4   1      568.46      562.46     21.32 o
  11   4   1     2324.95     2244.29     51.42 o
  12   4   1     1004.83      949.98     29.87 o
  13   4   1     1466.56     1498.30     46.80 o
  14   4   1      340.66      276.79     48.40 o
 -14   5   1      903.56      924.08     79.59 o
 -13   5   1      333.41      408.66     57.17 o
 -12   5   1     1367.93     1394.61     61.72 o
 -11   5   1      385.24      416.69     36.36 o
 -10   5   1     2594.39     2512.04     67.23 o
  -9   5   1       90.20       85.37     15.06 o
  -8   5   1     1211.23     1242.58     32.63 o
  -7   5   1     1585.87     1616.67     25.56 o
  -6   5   1     4101.07     4097.68     45.61 o
  -5   5   1      830.41      827.84     12.88 o
  -4   5   1     3947.23     3919.65     35.56 o
  -3   5   1      500.62      520.67     10.92 o
  -2   5   1     2815.32     2838.66     26.16 o
  -1   5   1     2372.17     2419.66     23.24 o
   0   5   1     4558.81     4642.57     39.20 o
   1   5   1     2395.76     2416.59     23.32 o
   2   5   1     4733.43     4859.19     41.76 o
   3   5   1     2591.56     2667.61     26.43 o
   4   5   1     2669.47     2603.66     28.49 o
   5   5   1     3074.57     3074.01     36.43 o
   6   5   1     2828.40     2815.93     59.74 o
   7   5   1     2038.05     2117.84     63.59 o
   8   5   1     1308.16     1353.53     69.86 o
   9   5   1      926.66      899.55     50.02 o
  10   5   1     1800.42     1752.22     95.93 o
  11   5   1     2598.66     2525.15    121.76 o
  12   5   1      927.69     1056.70     83.01 o
  13   5   1      470.57      473.60     60.44 o
 -13   6   1       18.54       25.56     25.30 o
 -12   6   1        2.39       -4.72     20.13 o
 -11   6   1       16.45       12.51     19.15 o
 -10   6   1        0.04        2.36     14.11 o
  -9   6   1      113.99       95.47     24.26 o
  -8   6   1        6.75       15.48      6.03 o
  -7   6   1       39.96       37.42      6.76 o
  -6   6   1       53.67       47.51      8.83 o
  -5   6   1      255.47      260.57      9.20 o
  -4   6   1      811.40      783.80     14.70 o
  -3   6   1       30.07       30.98      4.85 o
  -2   6   1      436.37      453.52     11.00 o
  -1   6   1       79.60       85.34      5.89 o
   0   6   1       83.06       94.40      6.10 o
   1   6   1      393.03      407.14     11.84 o
   2   6   1       24.74       27.82      4.92 o
   3   6   1       52.15       62.28      5.66 o
   4   6   1      269.18      291.25     16.20 o
   5   6   1       18.59       16.05      6.55 o
   6   6   1      413.50      426.17     25.51 o
   7   6   1       31.49       40.11      7.05 o
   8   6   1      299.76      265.72     32.11 o
   9   6   1      237.30      201.24     29.85 o
  10   6   1       21.00      -20.42     26.13 o
  11   6   1       78.55       91.47     45.47 o
  12   6   1      244.32      201.48     36.42 o
 -12   7   1     1008.56      823.69    115.54 o
 -11   7   1       19.39      -12.69     24.93 o
 -10   7   1      886.74      901.57     56.83 o
  -9   7   1      619.75      594.66     36.96 o
  -8   7   1     1064.68     1046.88     30.89 o
  -7   7   1      490.57      503.17     20.10 o
  -6   7   1      967.03     1026.41     27.38 o
  -5   7   1      731.28      699.97     19.21 o
  -4   7   1     2631.27     2597.93     41.45 o
  -3   7   1      944.77      989.18     22.01 o
  -2   7   1     1084.19     1126.88     23.99 o
  -1   7   1      564.36      592.02     17.76 o
   0   7   1      619.51      684.20     19.37 o
   1   7   1      815.82      886.96     34.38 o
   2   7   1     2000.53     2034.28     35.47 o
   3   7   1      478.64      505.30     17.97 o
   4   7   1     1197.85     1261.94     29.83 o
   5   7   1      119.32      147.07     14.98 o
   6   7   1      706.68      776.23     28.16 o
   7   7   1      189.34      183.20     14.49 o
   8   7   1     1546.18     1531.39     63.16 o
   9   7   1      389.21      375.14     38.79 o
  10   7   1      321.50      313.14     54.66 o
  11   7   1       59.94       65.16     33.54 o
 -10   8   1      139.05      170.73     39.55 o
  -9   8   1     1183.49     1082.58     91.79 o
  -8   8   1      980.95     1072.47     52.35 o
  -7   8   1     1805.05     1867.74     60.39 o
  -6   8   1      319.22      310.57     23.49 o
  -5   8   1     2301.50     2312.07     59.76 o
  -4   8   1      995.29     1015.58     35.47 o
  -3   8   1     1429.07     1498.57     45.79 o
  -2   8   1     1051.67     1060.46     34.26 o
  -1   8   1     2040.44     1963.87     41.10 o
   0   8   1      660.70      679.35     25.61 o
   1   8   1     2184.92     2127.70     44.12 o
   2   8   1      860.77      808.37     26.23 o
   3   8   1     1204.71     1137.83     35.00 o
   4   8   1     1435.52     1361.91     43.84 o
   5   8   1     1750.13     1846.05     66.06 o
   6   8   1      392.30      418.87     27.77 o
   7   8   1     1652.47     1612.43     82.06 o
   8   8   1      199.20      105.33     33.11 o
   9   8   1      615.06      529.44     59.16 o
  -7   9   1        0.79       25.82     21.44 o
  -6   9   1        5.26       23.17     21.07 o
  -5   9   1       60.42       65.03     20.24 o
  -4   9   1        2.91       16.29     13.05 o
  -3   9   1       52.29       39.44     14.53 o
  -2   9   1        4.88        1.96     12.23 o
  -1   9   1        0.25       -9.12     12.97 o
   0   9   1       12.53       23.30     14.97 o
   1   9   1       11.58        9.35     13.99 o
   2   9   1        0.37       -5.72     12.92 o
   3   9   1       48.71       45.88     15.84 o
   4   9   1        6.63       12.36     16.16 o
   5   9   1       82.71       50.50     22.90 o
   6   9   1        0.06       32.18     20.63 o
  -1  10   1      916.16      905.86    115.30 o
   0  10   1      215.70      225.40     38.08 o
 -17   0   2      637.34      663.96     44.54 o
 -16   0   2      462.19      534.84     39.43 o
 -15   0   2     1240.85     1270.37     47.79 o
 -14   0   2     1078.37      951.76     32.46 o
 -13   0   2     5490.05     5365.30     92.66 o
 -12   0   2       15.09       19.51      8.33 o
 -11   0   2     3374.65     3448.27     59.18 o
 -10   0   2      304.22      295.85     10.89 o
  -9   0   2    11976.51    12270.81    129.78 o
  -8   0   2      962.85      893.37     16.11 o
  -7   0   2     7579.74     7154.14     80.22 o
  -6   0   2     4192.25     4329.15     50.24 o
  -5   0   2    17153.95    17335.23    190.97 o
  -4   0   2      233.13      212.38      5.34 o
  -3   0   2    37893.82    36919.67    376.03 o
  -2   0   2     3320.34     3245.30     40.36 o
  -1   0   2    15318.73    12790.07    351.67 o
   0   0   2    35932.85    34830.36    656.76 o
   1   0   2    22502.54    23983.98    247.16 o
   2   0   2     7103.09     7340.41     70.52 o
   3   0   2    21889.45    22531.91    223.46 o
   4   0   2     4928.16     5002.73     53.38 o
   5   0   2    24568.27    25621.54    280.81 o
   6   0   2     5185.14     5610.55     63.36 o
   7   0   2     5547.32     5778.00     70.98 o
   8   0   2     2159.37     2142.79     36.04 o
   9   0   2     7056.38     7181.51    146.55 o
  10   0   2      675.26      742.06     26.09 o
  11   0   2     4258.37     4298.17     91.38 o
  12   0   2       86.97       84.98     13.48 o
  13   0   2     1877.49     1936.51     60.86 o
  14   0   2      189.49      210.31     27.58 o
  15   0   2      988.60     1005.29     85.85 o
 -16   1   2       86.09       50.59     13.14 o
 -15   1   2       74.17       85.31     12.60 o
 -14   1   2      174.49      203.54     13.15 o
 -13   1   2       29.87       32.73      7.07 o
 -12   1   2     1816.45     1797.92     28.45 o
 -11   1   2        0.35        4.20      4.02 o
 -10   1   2      184.09      197.54      6.94 o
  -9   1   2       32.77       42.69      3.36 o
  -8   1   2     3201.28     3325.14     28.58 o
  -7   1   2      339.11      347.33      7.75 o
  -6   1   2     1293.78     1230.62     12.64 o
  -5   1   2      249.55      332.47      7.20 o
  -4   1   2      503.75      432.11      5.46 o
  -3   1   2       61.55       84.87      2.48 o
  -2   1   2     5690.75     5559.82     38.65 o
  -1   1   2     8929.12     9123.11     64.18 o
   0   1   2     4773.38     5016.31     36.68 o
   1   1   2      146.85       97.72      3.42 o
   2   1   2     1369.44     1316.36     10.80 o
   3   1   2       40.48       32.06      2.82 o
   4   1   2     3927.56     4008.97     31.19 o
   5   1   2     2420.32     2645.16     25.22 o
   6   1   2     1616.68     1708.19     18.00 o
   7   1   2      172.54      190.50      5.93 o
   8   1   2     2975.10     3071.65     32.42 o
   9   1   2        3.46       12.13      4.64 o
  10   1   2      193.05      215.82     15.55 o
  11   1   2       13.95       20.44      6.77 o
  12   1   2      727.38      676.04     22.78 o
  13   1   2        5.59       22.27      9.35 o
  14   1   2      605.86      679.19     28.43 o
  15   1   2        0.16        7.94     15.60 o
 -16   2   2       28.90       24.49     14.37 o
 -15   2   2      223.64      213.15     19.26 o
 -14   2   2        0.29       -1.25      9.17 o
 -13   2   2      136.72      139.41     13.11 o
 -12   2   2      838.14      772.92     19.15 o
 -11   2   2      967.99      904.60     15.88 o
 -10   2   2        0.46        3.83      3.03 o
  -9   2   2      665.34      648.34      9.86 o
  -8   2   2     1577.52     1665.45     16.64 o
  -7   2   2     2677.05     2703.18     23.47 o
  -6   2   2       37.52       18.94      2.14 o
  -5   2   2      916.04      811.26      8.61 o
  -4   2   2       38.27       33.22      2.29 o
  -3   2   2     1048.82      940.76      9.49 o
  -2   2   2     5018.00     5049.42     35.99 o
  -1   2   2    10611.56    10490.52     69.02 o
   0   2   2       49.87      103.21      2.86 o
   1   2   2     1289.61     1149.84     10.87 o
   2   2   2        9.86        6.90      1.83 o
   3   2   2     1180.23     1154.54     11.83 o
   4   2   2      627.94      636.18      9.65 o
   5   2   2     2624.53     2768.18     25.69 o
   6   2   2      577.26      568.75     10.39 o
   7   2   2     1381.51     1375.18     18.44 o
   8   2   2        1.14        4.93      3.78 o
   9   2   2      524.24      505.05     13.63 o
  10   2   2      361.01      343.71     12.87 o
  11   2   2      425.83      470.88     20.45 o
  12   2   2       78.61       90.52     13.12 o
  13   2   2      465.71      433.02     25.55 o
  14   2   2        3.92        8.45     13.89 o
 -16   3   2      923.65     1005.19     45.81 o
 -15   3   2      293.69      265.65     24.84 o
 -14   3   2     1598.80     1613.56     40.10 o
 -13   3   2      364.98      373.06     17.96 o
 -12   3   2     1793.58     1810.61     35.15 o
 -11   3   2       91.18       86.90      8.11 o
 -10   3   2     4967.41     4924.43     62.60 o
  -9   3   2      712.04      719.62     14.06 o
  -8   3   2     4789.97     4679.68     50.09 o
  -7   3   2     1600.95     1585.43     22.01 o
  -6   3   2     5609.19     5398.10     47.22 o
  -5   3   2       31.18       17.36      2.10 o
  -4   3   2    10663.79    10713.94     74.31 o
  -3   3   2     3854.41     3883.11     29.09 o
  -2   3   2    11043.97    10860.39     73.88 o
  -1   3   2     1499.12     1339.80     12.22 o
   0   3   2    16765.01    16973.67    113.70 o
   1   3   2     5766.23     5954.63     44.16 o
   2   3   2     3481.72     3260.95     27.05 o
   3   3   2     2036.72     1950.71     20.10 o
   4   3   2    12786.50    12870.28    126.57 o
   5   3   2     1063.70     1048.86     16.40 o
   6   3   2    10148.72    10093.57    105.30 o
   7   3   2     1722.03     1706.88     24.46 o
   8   3   2     1487.25     1516.94     24.38 o
   9   3   2      694.80      724.75     20.43 o
  10   3   2     4601.96     4637.50     84.42 o
  11   3   2       86.84       93.98     11.60 o
  12   3   2     2166.41     2138.82     48.68 o
  13   3   2       97.43       90.49     16.52 o
  14   3   2      878.06      823.16     51.26 o
 -15   4   2      448.81      355.22     28.58 o
 -14   4   2      149.01      155.03     15.80 o
 -13   4   2      864.17      823.15     31.86 o
 -12   4   2      296.77      306.34     13.61 o
 -11   4   2     1037.06      994.58     23.61 o
 -10   4   2      825.13      785.23     29.69 o
  -9   4   2     2188.05     2191.55     36.63 o
  -8   4   2     1612.00     1604.07     26.64 o
  -7   4   2     2852.22     2903.59     41.83 o
  -6   4   2      138.90      151.16      8.17 o
  -5   4   2     2095.27     2092.03     18.85 o
  -4   4   2      762.69      809.95     11.07 o
  -3   4   2     2108.48     2171.62     19.90 o
  -2   4   2     6065.73     6330.10     46.63 o
  -1   4   2     9744.58    10233.87     70.74 o
   0   4   2     3166.73     3331.42     27.16 o
   1   4   2     1898.71     1897.24     18.61 o
   2   4   2      243.56      258.89      6.65 o
   3   4   2     1351.78     1382.83     15.24 o
   4   4   2     2245.31     2357.18     30.87 o
   5   4   2     9130.39     9089.87    118.15 o
   6   4   2     2191.75     2184.12     38.84 o
   7   4   2      709.51      709.25     26.45 o
   8   4   2        0.68        8.80     10.45 o
   9   4   2     1109.62     1075.97     26.36 o
  10   4   2      338.40      345.08     21.05 o
  11   4   2     1749.97     1694.18     54.87 o
  12   4   2       39.60       40.31     11.27 o
  13   4   2      251.02      261.22     29.11 o
 -14   5   2      123.66       38.98     28.38 o
 -13   5   2      111.38      111.64     16.86 o
 -12   5   2      250.91      269.89     16.54 o
 -11   5   2      662.68      666.34     22.52 o
 -10   5   2      764.96      746.32     21.39 o
  -9   5   2      903.58      961.61     26.26 o
  -8   5   2      790.83      782.78     19.18 o
  -7   5   2      440.08      444.54     13.77 o
  -6   5   2      772.15      781.22     13.06 o
  -5   5   2     1928.55     1953.36     22.33 o
  -4   5   2     2164.11     2174.31     21.57 o
  -3   5   2       38.12       49.65      3.86 o
  -2   5   2     3055.48     2919.46     25.57 o
  -1   5   2      711.79      687.59     10.92 o
   0   5   2      478.79      495.76      9.37 o
   1   5   2      624.63      623.84     10.37 o
   2   5   2     3043.43     3030.20     28.37 o
   3   5   2        0.73        8.01      2.94 o
   4   5   2      474.65      463.80     13.77 o
   5   5   2      193.59      184.71     13.59 o
   6   5   2      869.38      932.77     21.90 o
   7   5   2      466.79      437.18     29.31 o
   8   5   2      930.56     1000.12     46.13 o
   9   5   2      111.92       91.89     23.81 o
  10   5   2       56.70       24.30     26.43 o
  11   5   2      280.47      244.38     56.37 o
  12   5   2      763.30      798.36     75.10 o
 -13   6   2      528.74      598.36     46.93 o
 -12   6   2      411.20      374.56     24.60 o
 -11   6   2      535.94      611.40     37.45 o
 -10   6   2      666.50      664.07     21.69 o
  -9   6   2     4018.87     4033.46     68.18 o
  -8   6   2      657.77      667.39     20.80 o
  -7   6   2     2676.01     2777.79     45.51 o
  -6   6   2      886.88      875.73     17.97 o
  -5   6   2      378.91      416.09     11.89 o
  -4   6   2      688.47      717.54     14.18 o
  -3   6   2    10434.99    10294.90    102.87 o
  -2   6   2      385.60      426.85     11.48 o
  -1   6   2     4993.80     5006.86     46.14 o
   0   6   2     1783.66     1790.34     24.05 o
   1   6   2      758.72      801.26     16.11 o
   2   6   2      262.39      313.93      9.94 o
   3   6   2     6902.67     6811.79     76.99 o
   4   6   2       40.42       50.83      6.30 o
   5   6   2     2526.93     2447.75     49.77 o
   6   6   2     1561.60     1506.86     37.85 o
   7   6   2     1872.92     1964.12     55.00 o
   8   6   2      131.41      159.11     19.00 o
   9   6   2     1929.29     1896.96     87.49 o
  10   6   2       56.66       89.96     33.83 o
  11   6   2     1056.21     1179.92     90.62 o
 -12   7   2      464.96      456.22     50.84 o
 -11   7   2       69.08       88.31     23.61 o
 -10   7   2      522.59      507.75     28.70 o
  -9   7   2       71.44       67.08     12.49 o
  -8   7   2     1062.73     1007.50     33.31 o
  -7   7   2       91.91       76.81     14.98 o
  -6   7   2      785.36      774.42     27.43 o
  -5   7   2      177.38      176.86     12.31 o
  -4   7   2     1502.66     1506.52     29.67 o
  -3   7   2      163.83      176.30     11.35 o
  -2   7   2     1585.85     1567.71     29.20 o
  -1   7   2      261.81      295.63     14.61 o
   0   7   2     1178.71     1194.27     36.11 o
   1   7   2      875.25      938.87     23.20 o
   2   7   2     1427.89     1347.90     29.88 o
   3   7   2       64.29       67.34      8.68 o
   4   7   2      915.95      877.53     39.46 o
   5   7   2      544.46      509.69     24.92 o
   6   7   2     1554.87     1543.91     48.89 o
   7   7   2       65.66       57.27     14.72 o
   8   7   2      502.55      512.43     32.72 o
   9   7   2       83.35      165.99     36.93 o
  10   7   2      212.67      262.39     71.56 o
 -10   8   2       96.64       84.98     20.95 o
  -9   8   2       65.75       66.96     19.22 o
  -8   8   2      280.02      319.32     23.96 o
  -7   8   2        1.23       16.20     16.89 o
  -6   8   2      749.96      813.29     34.48 o
  -5   8   2     1168.39     1211.48     40.56 o
  -4   8   2       12.54        8.05     10.62 o
  -3   8   2       81.90       95.25     12.27 o
  -2   8   2       57.67       68.56     11.40 o
  -1   8   2       68.00      102.60     12.07 o
   0   8   2      316.14      355.21     23.63 o
   1   8   2      701.71      733.13     26.03 o
   2   8   2       21.97       25.53     11.45 o
   3   8   2       50.61       48.59     11.96 o
   4   8   2       15.25       18.09     15.33 o
   5   8   2      362.07      471.65     44.01 o
   6   8   2        1.32        5.73     18.35 o
   7   8   2       39.30       74.68     20.98 o
   8   8   2      235.02      227.91     56.90 o
  -7   9   2      554.95      484.42     39.71 o
  -6   9   2     1322.38     1328.51     82.19 o
  -5   9   2      690.56      648.94     38.11 o
  -4   9   2     1904.28     2009.23     57.52 o
  -3   9   2      403.62      486.30     30.96 o
  -2   9   2     2048.36     2004.72     55.29 o
  -1   9   2      536.07      551.64     33.47 o
   0   9   2     1974.69     2078.71     61.05 o
   1   9   2      327.95      387.07     28.05 o
   2   9   2     1515.38     1568.47     58.04 o
   3   9   2      327.90      301.86     31.22 o
   4   9   2     1707.77     1786.64     68.67 o
   5   9   2       16.92       16.95     19.90 o
 -17   1   3      675.24      666.36     37.43 o
 -16   1   3        0.82       14.89     11.55 o
 -15   1   3     2085.78     2066.16     46.03 o
 -14   1   3      121.20      111.56      9.75 o
 -13   1   3     3313.00     3320.49     44.93 o
 -12   1   3       84.21       85.94      7.32 o
 -11   1   3     1964.28     1995.13     23.85 o
 -10   1   3        3.90        9.27      3.10 o
  -9   1   3     4009.23     3890.17     34.64 o
  -8   1   3      121.47      150.19      4.89 o
  -7   1   3    10156.30     9966.61     78.69 o
  -6   1   3        1.06       10.03      2.36 o
  -5   1   3     3453.55     3015.09     25.32 o
  -4   1   3       24.42       22.72      2.32 o
  -3   1   3     1203.23      991.18     10.97 o
  -2   1   3     2427.83     2410.30     19.56 o
  -1   1   3    21154.90    21042.68    148.96 o
   0   1   3       43.42       44.75      2.64 o
   1   1   3     4544.09     4202.53     32.94 o
   2   1   3       35.95       47.17      2.35 o
   3   1   3     8845.49     8679.50     63.91 o
   4   1   3      262.78      324.21      6.21 o
   5   1   3     8176.41     8264.77     64.42 o
   6   1   3      249.11      280.86      7.09 o
   7   1   3     4730.21     4817.00     44.55 o
   8   1   3       78.90       86.49      6.06 o
   9   1   3     4742.89     4827.57     60.33 o
  10   1   3      593.18      561.53     18.99 o
  11   1   3     3536.92     3477.15     56.69 o
  12   1   3       59.15       68.02      9.94 o
  13   1   3     1526.80     1590.86     47.61 o
  14   1   3       55.36       57.37     13.89 o
 -17   2   3       33.72       24.97     18.26 o
 -16   2   3      579.91      563.50     39.48 o
 -15   2   3      168.81      160.69     16.68 o
 -14   2   3     3372.01     3295.39     63.97 o
 -13   2   3      498.29      438.91     19.31 o
 -12   2   3      690.09      697.51     18.16 o
 -11   2   3      311.25      280.46      8.30 o
 -10   2   3     2973.24     3067.92     32.35 o
  -9   2   3       23.99       36.24      3.27 o
  -8   2   3     2716.27     2572.96     23.92 o
  -7   2   3       11.78       17.22      2.50 o
  -6   2   3      834.21      675.36      8.79 o
  -5   2   3      850.90      902.32     12.02 o
  -4   2   3     1181.43      976.47     10.57 o
  -3   2   3     2538.59     2711.89     22.20 o
  -2   2   3     1563.31     1244.21     12.23 o
  -1   2   3       13.04        9.28      2.14 o
   0   2   3      143.84       81.01      3.15 o
   1   2   3     2766.73     2920.23     24.49 o
   2   2   3     1555.10     1346.31     14.15 o
   3   2   3       75.93      104.01      5.11 o
   4   2   3     9548.81     9446.13     72.55 o
   5   2   3      254.36      301.81      7.03 o
   6   2   3     1707.80     1763.96     18.92 o
   7   2   3     1246.05     1296.18     17.21 o
   8   2   3     2925.04     3037.26     36.59 o
   9   2   3      269.58      268.02     12.75 o
  10   2   3     5489.36     5537.84     75.72 o
  11   2   3      382.91      387.14     20.65 o
  12   2   3     1634.64     1683.88     43.71 o
  13   2   3      205.32      206.95     26.89 o
  14   2   3      496.64      504.93     32.25 o
 -16   3   3       16.31       36.25     13.63 o
 -15   3   3       14.61       11.81     10.58 o
 -14   3   3       80.57       78.95     12.03 o
 -13   3   3      120.40      113.15     13.00 o
 -12   3   3       64.43       53.17      8.03 o
 -11   3   3       39.58       44.51      6.47 o
 -10   3   3       22.90       34.27      5.46 o
  -9   3   3       13.73       18.79      3.73 o
  -8   3   3       14.21       16.02      3.22 o
  -7   3   3       74.44       80.46      3.48 o
  -6   3   3      594.26      641.67      9.57 o
  -5   3   3       65.58       65.72      3.59 o
  -4   3   3        5.23       11.60      2.40 o
  -3   3   3      818.05      862.51      9.92 o
  -2   3   3      214.26      234.94      5.31 o
  -1   3   3      298.28      354.94      6.23 o
   0   3   3       69.95       85.26      3.33 o
   1   3   3     1052.40     1040.39     11.98 o
   2   3   3       12.08       21.30      2.64 o
   3   3   3      771.37      818.36     10.30 o
   4   3   3       47.98       45.14      3.93 o
   5   3   3       22.64       30.99      3.47 o
   6   3   3        4.43       10.53      4.11 o
   7   3   3        1.47        7.24      4.21 o
   8   3   3        0.03        1.60      5.16 o
   9   3   3     1094.62     1128.99     28.98 o
  10   3   3      147.22      137.77     12.58 o
  11   3   3        5.29        8.48      9.12 o
  12   3   3        0.01       10.87     14.59 o
  13   3   3        0.02       17.92     15.03 o
 -16   4   3     1819.74     1853.34     91.47 o
 -15   4   3       30.45       20.24     13.33 o
 -14   4   3      950.51      937.42     29.45 o
 -13   4   3       57.18       43.61      9.48 o
 -12   4   3     1550.33     1523.46     34.11 o
 -11   4   3       14.08       12.37      6.14 o
 -10   4   3     1828.47     1793.41     32.24 o
  -9   4   3       19.32       20.42      5.07 o
  -8   4   3     6646.16     6729.69     73.43 o
  -7   4   3        4.29       10.31      3.29 o
  -6   4   3     4670.95     4640.33     37.73 o
  -5   4   3       25.39       36.97      3.22 o
  -4   4   3     3039.96     2804.69     25.49 o
  -3   4   3      102.52      127.33      4.69 o
  -2   4   3    14078.65    14315.96    101.09 o
  -1   4   3        0.34       17.60      2.82 o
   0   4   3     4600.12     4265.22     35.78 o
   1   4   3      399.68      458.52      8.09 o
   2   4   3     8220.41     8099.33     63.76 o
   3   4   3      616.22      626.91      9.71 o
   4   4   3     5424.27     5426.72     63.03 o
   5   4   3      500.26      530.09     12.02 o
   6   4   3     2462.25     2420.48     35.27 o
   7   4   3      472.99      432.81     20.37 o
   8   4   3     3682.21     3695.90     58.12 o
   9   4   3      448.99      464.65     21.05 o
  10   4   3     2191.49     2285.13     50.49 o
  11   4   3      137.68      189.10     15.05 o
  12   4   3     1053.15     1014.93     38.99 o
  13   4   3       33.83       36.47     15.03 o
 -15   5   3     1482.95     1590.26     80.80 o
 -14   5   3       83.26       76.77     19.23 o
 -13   5   3     1207.16     1247.34     45.12 o
 -12   5   3       45.37       42.88     10.78 o
 -11   5   3     1401.00     1403.67     32.19 o
 -10   5   3        1.74       26.59      6.78 o
  -9   5   3     2430.42     2368.10     41.51 o
  -8   5   3        0.02        7.42      5.35 o
  -7   5   3     2315.94     2287.89     31.85 o
  -6   5   3       22.43       39.65      4.28 o
  -5   5   3     2283.18     2322.91     25.18 o
  -4   5   3        4.50       18.94      3.66 o
  -3   5   3     3493.85     3512.10     30.46 o
  -2   5   3      310.62      338.50      8.25 o
  -1   5   3     2043.70     2095.12     22.18 o
   0   5   3      211.62      227.12      7.63 o
   1   5   3     3203.36     3221.88     32.35 o
   2   5   3      304.51      329.43      9.28 o
   3   5   3     3578.08     3628.55     36.56 o
   4   5   3       15.63       23.90      4.64 o
   5   5   3     3233.87     3259.41     63.53 o
   6   5   3      952.12      932.74     22.84 o
   7   5   3     3257.45     3192.23     56.37 o
   8   5   3      365.68      370.68     17.70 o
   9   5   3     1309.30     1262.16     51.42 o
  10   5   3        1.26       13.87      9.16 o
  11   5   3     3176.20     3252.30    148.09 o
  12   5   3      262.80      194.07     44.52 o
 -14   6   3       10.27      -15.08     26.38 o
 -13   6   3       40.04       54.37     22.93 o
 -12   6   3        1.31       14.01      9.88 o
 -11   6   3        7.59       14.38      8.24 o
 -10   6   3      181.21      180.15     14.88 o
  -9   6   3       59.71       69.46     12.29 o
  -8   6   3       64.60       54.78      8.03 o
  -7   6   3      139.15      156.35     14.36 o
  -6   6   3      109.99      124.41      7.70 o
  -5   6   3      133.02      114.95      8.29 o
  -4   6   3     2773.28     2776.59     36.17 o
  -3   6   3        0.71        1.20      4.78 o
  -2   6   3      132.16      141.84      8.17 o
  -1   6   3       40.44       37.44      5.64 o
   0   6   3      743.25      777.33     16.69 o
   1   6   3      130.50      151.88      8.58 o
   2   6   3      526.51      516.88     13.29 o
   3   6   3      141.42      125.67      8.18 o
   4   6   3        5.95        8.88      7.49 o
   5   6   3       13.48       16.17      7.80 o
   6   6   3        0.19       12.55      8.10 o
   7   6   3      228.87      227.87     18.75 o
   8   6   3       14.05       15.97     10.70 o
   9   6   3       99.08       96.62     20.45 o
  10   6   3       17.50       34.78     31.61 o
  11   6   3       85.48      142.03     41.84 o
 -12   7   3        9.71       48.27     47.04 o
 -11   7   3      968.72      979.85     40.14 o
 -10   7   3       13.00        9.86     10.74 o
  -9   7   3      916.49      945.14     32.76 o
  -8   7   3       21.82       35.45     12.82 o
  -7   7   3     1801.99     1812.42     42.55 o
  -6   7   3       62.76       60.00      8.49 o
  -5   7   3     3397.73     3375.86     56.48 o
  -4   7   3        2.51        9.29      8.03 o
  -3   7   3     1760.04     1903.18     35.99 o
  -2   7   3       22.57       26.41      7.96 o
  -1   7   3     2650.39     2714.29     44.49 o
   0   7   3       24.44       19.57      7.57 o
   1   7   3     3759.92     3714.47     59.73 o
   2   7   3       15.42       20.87      8.14 o
   3   7   3     1840.21     1960.21     37.76 o
   4   7   3      248.53      207.61     19.80 o
   5   7   3      959.34     1012.17     41.34 o
   6   7   3       37.49       56.52     15.90 o
   7   7   3      934.17      918.06     35.23 o
   8   7   3      107.93      129.35     33.22 o
   9   7   3     1506.78     1629.49    152.81 o
 -10   8   3     1620.02     1661.49     52.31 o
  -9   8   3       26.76       49.35     18.34 o
  -8   8   3     1655.59     1654.61     77.67 o
  -7   8   3      154.68      206.55     24.49 o
  -6   8   3     1413.37     1468.90     54.07 o
  -5   8   3       39.07       41.94     11.43 o
  -4   8   3     3226.80     3125.27     56.32 o
  -3   8   3      151.25      137.31     13.73 o
  -2   8   3     2066.89     2036.77     45.14 o
  -1   8   3        4.98       16.98      9.61 o
   0   8   3     2444.59     2406.37     51.23 o
   1   8   3       15.14       13.21     10.55 o
   2   8   3     2537.06     2575.32     71.63 o
   3   8   3      208.95      185.16     16.59 o
   4   8   3     2345.50     2401.81     78.86 o
   5   8   3        4.61       -4.23     17.33 o
   6   8   3     1174.52     1232.79     72.30 o
   7   8   3       57.42        0.76     30.30 o
  -8   9   3        0.69       16.81     23.55 o
  -7   9   3       20.81       -5.78     18.01 o
  -6   9   3        0.02        4.46     12.00 o
  -5   9   3       31.76       43.54     13.86 o
  -4   9   3        1.37       16.12     12.92 o
  -3   9   3       72.32      108.02     16.18 o
  -2   9   3       71.43       64.63     18.07 o
  -1   9   3        0.06       24.72     15.58 o
   0   9   3        0.47       19.74     14.81 o
   1   9   3       80.16      101.55     21.41 o
   2   9   3      116.25       98.76     27.95 o
   3   9   3        2.10       18.57     19.99 o
   4   9   3       81.40       56.67     22.10 o
   5   9   3        1.68       -0.04     19.68 o
 -17   0   4      539.64      503.58     64.73 o
 -16   0   4      182.24      204.55     28.61 o
 -15   0   4     1821.48     1890.95     49.08 o
 -14   0   4       44.79       51.60     11.53 o
 -13   0   4     3359.38     3330.08     64.23 o
 -12   0   4     1805.46     1754.28     40.06 o
 -11   0   4     3623.46     3685.69     56.14 o
 -10   0   4     3500.29     3526.80     53.29 o
  -9   0   4    14136.50    14204.01    168.71 o
  -8   0   4     1512.62     1551.23     24.67 o
  -7   0   4     6626.83     6186.35     65.97 o
  -6   0   4     3295.93     2961.71     33.49 o
  -5   0   4     2464.65     2189.94     28.76 o
  -4   0   4    35290.36    36523.25    344.21 o
  -3   0   4    67762.70    69668.13    721.75 o
  -2   0   4     1101.84     1299.91     19.49 o
  -1   0   4     5544.81     5206.34     54.27 o
   0   0   4     5497.23     5692.78     58.00 o
   1   0   4      265.67      173.91      6.20 o
   2   0   4     1787.32     1721.22     22.97 o
   3   0   4    27310.65    29183.58    294.75 o
   4   0   4      238.85      214.56      8.11 o
   5   0   4     7055.28     7061.69     81.84 o
   6   0   4     1186.79     1253.60     22.13 o
   7   0   4     1546.43     1719.34     37.47 o
   8   0   4      131.69      146.86     12.94 o
   9   0   4     4703.96     4755.38     89.62 o
  10   0   4     1368.02     1407.39     39.48 o
  11   0   4     2501.10     2542.83     59.14 o
  12   0   4      575.83      515.97     38.15 o
  13   0   4      644.24      580.02     41.02 o
 -17   1   4       12.53       40.26     13.64 o
 -16   1   4      255.53      252.61     19.81 o
 -15   1   4        0.12        1.68      8.56 o
 -14   1   4      256.31      288.51     15.96 o
 -13   1   4      580.99      570.25     16.27 o
 -12   1   4      783.36      804.41     19.32 o
 -11   1   4       75.10       78.33      6.07 o
 -10   1   4      364.49      383.17      8.93 o
  -9   1   4      650.30      683.71     13.83 o
  -8   1   4     2475.23     2462.38     24.14 o
  -7   1   4     1721.82     1742.91     17.95 o
  -6   1   4      392.56      317.07      6.45 o
  -5   1   4     1220.07     1192.61     13.21 o
  -4   1   4       19.94       13.78      2.46 o
  -3   1   4      938.91      948.47     10.82 o
  -2   1   4     5218.00     5166.97     41.19 o
  -1   1   4     1678.66     1672.46     16.06 o
   0   1   4      691.60      892.48     10.04 o
   1   1   4      414.56      487.75      7.30 o
   2   1   4     2473.84     2577.69     22.64 o
   3   1   4      205.23      230.86      5.27 o
   4   1   4     1099.64     1101.47     13.95 o
   5   1   4     1664.37     1688.46     17.93 o
   6   1   4        2.49        1.91      2.72 o
   7   1   4     1694.52     1645.42     23.73 o
   8   1   4     1825.73     1909.57     36.21 o
   9   1   4     1489.38     1497.58     32.53 o
  10   1   4      298.35      308.86     13.72 o
  11   1   4      399.23      433.56     19.20 o
  12   1   4       18.83       39.49     11.42 o
  13   1   4        0.40       -0.51     11.45 o
 -17   2   4      350.44      335.56     28.88 o
 -16   2   4       99.17       97.52     14.76 o
 -15   2   4      878.67      855.12     30.21 o
 -14   2   4       58.92       59.72      9.66 o
 -13   2   4        2.87       13.34      6.28 o
 -12   2   4      344.13      346.57     11.52 o
 -11   2   4     1016.75      981.02     14.96 o
 -10   2   4      202.35      193.88      6.92 o
  -9   2   4     1571.20     1562.25     17.17 o
  -8   2   4        6.97        6.30      2.62 o
  -7   2   4      249.39      252.01      6.15 o
  -6   2   4     1348.89     1416.69     14.77 o
  -5   2   4     1662.52     1517.04     15.02 o
  -4   2   4      653.51      583.81      8.76 o
  -3   2   4     2477.52     2421.16     21.30 o
  -2   2   4      992.04      919.34     11.34 o
  -1   2   4     2132.31     2083.60     19.58 o
   0   2   4      202.48      277.72      5.65 o
   1   2   4     1618.56     1548.80     15.36 o
   2   2   4     4432.75     4902.90     41.15 o
   3   2   4      665.84      682.52      9.51 o
   4   2   4      691.64      639.96     10.50 o
   5   2   4     1577.47     1560.46     16.92 o
   6   2   4       56.01       64.50      4.68 o
   7   2   4      312.68      319.37      9.27 o
   8   2   4     1878.56     1858.05     28.21 o
   9   2   4      468.17      480.90     14.28 o
  10   2   4      161.62      179.18     15.48 o
  11   2   4      398.00      390.74     22.41 o
  12   2   4       37.54       30.95     12.95 o
  13   2   4       45.32       80.14     17.64 o
 -16   3   4      747.74      747.39     51.54 o
 -15   3   4      219.23      239.36     20.91 o
 -14   3   4     1550.53     1567.00     38.23 o
 -13   3   4      640.06      621.72     23.87 o
 -12   3   4     2141.51     2112.31     39.82 o
 -11   3   4      870.99      899.21     17.64 o
 -10   3   4     3726.24     3678.19     44.83 o
  -9   3   4     1377.16     1336.05     16.58 o
  -8   3   4     4242.83     4090.76     35.16 o
  -7   3   4     2229.82     2217.90     22.74 o
  -6   3   4     4027.73     3784.49     35.37 o
  -5   3   4     3165.96     3121.16     27.80 o
  -4   3   4     6450.86     6189.40     48.27 o
  -3   3   4     4346.19     4251.97     36.66 o
  -2   3   4     7593.21     7389.71     56.10 o
  -1   3   4      725.36      678.25      9.47 o
   0   3   4     6183.46     6067.58     46.75 o
   1   3   4     2138.88     2073.45     20.49 o
   2   3   4     1777.84     1573.80     17.19 o
   3   3   4     1411.70     1378.64     15.98 o
   4   3   4     5453.50     5537.77     48.91 o
   5   3   4      581.29      608.74     12.12 o
   6   3   4     5838.19     5949.67     71.64 o
   7   3   4     1393.19     1457.59     26.28 o
   8   3   4      301.79      328.50     15.98 o
   9   3   4      346.31      335.50     17.19 o
  10   3   4     2284.30     2315.23     55.50 o
  11   3   4      797.96      717.19     27.40 o
  12   3   4     1124.09     1161.77     42.98 o
  13   3   4     1013.32     1075.63     50.36 o
 -16   4   4       10.01       28.34     14.84 o
 -15   4   4     1071.81     1025.51     45.49 o
 -14   4   4      118.65      126.30     13.83 o
 -13   4   4      141.15      148.27     14.54 o
 -12   4   4      387.33      373.80     21.18 o
 -11   4   4     1581.14     1527.01     30.50 o
 -10   4   4      206.98      220.19     11.02 o
  -9   4   4     2511.55     2465.12     31.96 o
  -8   4   4     1305.00     1301.08     17.88 o
  -7   4   4     1103.82     1094.33     15.91 o
  -6   4   4      856.18      879.93     12.25 o
  -5   4   4     1766.80     1750.11     22.06 o
  -4   4   4     1409.02     1430.29     15.97 o
  -3   4   4     4124.59     4153.32     37.32 o
  -2   4   4      967.57      999.17     13.88 o
  -1   4   4     1085.56     1139.86     17.45 o
   0   4   4       26.72       26.97      3.38 o
   1   4   4     1269.13     1275.62     15.44 o
   2   4   4      162.55      221.64      7.80 o
   3   4   4     1772.86     1804.28     26.73 o
   4   4   4      186.86      208.07     11.84 o
   5   4   4     1919.26     1895.44     31.73 o
   6   4   4       69.05       90.49      7.80 o
   7   4   4      419.31      446.30     23.55 o
   8   4   4      128.12      156.73     11.42 o
   9   4   4     1070.54     1131.40     35.45 o
  10   4   4      145.35      161.22     16.44 o
  11   4   4      427.50      394.74     50.27 o
  12   4   4      130.54       91.28     22.52 o
 -15   5   4      257.08      212.27     20.77 o
 -14   5   4      186.18      171.70     19.04 o
 -13   5   4       99.16       93.23     14.99 o
 -12   5   4      835.16      882.23     31.16 o
 -11   5   4       29.53       28.20      9.41 o
 -10   5   4      381.03      372.23     15.27 o
  -9   5   4      140.93      156.42     10.51 o
  -8   5   4      788.84      791.25     16.41 o
  -7   5   4       53.58       59.44      5.40 o
  -6   5   4     1428.57     1421.00     20.05 o
  -5   5   4       97.97       85.66      5.14 o
  -4   5   4     2075.90     2081.53     23.17 o
  -3   5   4      377.76      372.93     10.13 o
  -2   5   4     2089.65     2145.45     22.71 o
  -1   5   4      517.43      542.99      9.71 o
   0   5   4     2108.72     2049.75     22.98 o
   1   5   4      583.00      585.08     11.10 o
   2   5   4     2068.01     2038.62     26.55 o
   3   5   4     1266.00     1245.13     19.42 o
   4   5   4      654.85      661.72     19.04 o
   5   5   4      781.87      824.46     22.52 o
   6   5   4     1090.24     1099.33     25.77 o
   7   5   4      389.71      399.64     18.35 o
   8   5   4      939.86      918.87     28.28 o
   9   5   4      365.97      337.04     34.64 o
  10   5   4       20.56       19.48     15.36 o
  11   5   4      235.89      260.46     51.12 o
 -14   6   4       91.46       75.75     18.43 o
 -13   6   4     1217.17     1270.75     40.65 o
 -12   6   4      638.15      623.28     32.91 o
 -11   6   4      897.80      916.97     28.87 o
 -10   6   4      531.65      572.50     25.21 o
  -9   6   4     1685.03     1706.76     52.84 o
  -8   6   4       13.54       18.31      7.59 o
  -7   6   4     3123.81     3141.75     45.01 o
  -6   6   4     1727.43     1761.98     29.49 o
  -5   6   4      729.45      753.05     17.69 o
  -4   6   4     1582.95     1607.74     25.86 o
  -3   6   4     4787.88     4869.20     53.08 o
  -2   6   4      124.94      127.22      8.44 o
  -1   6   4     3257.26     3204.78     40.37 o
   0   6   4     1448.27     1490.03     26.87 o
   1   6   4     1508.73     1534.99     27.38 o
   2   6   4     2456.52     2339.89     39.58 o
   3   6   4     2690.58     2586.06     47.58 o
   4   6   4      767.05      776.91     37.44 o
   5   6   4     1748.06     1622.02     40.95 o
   6   6   4      860.24      863.73     31.48 o
   7   6   4     1438.41     1466.04     61.95 o
   8   6   4     1034.85     1037.07     41.34 o
   9   6   4      471.71      436.68     60.09 o
  10   6   4      650.56      596.35     88.33 o
 -12   7   4      368.15      318.39     26.84 o
 -11   7   4       95.15       96.59     14.84 o
 -10   7   4      425.47      372.95     22.13 o
  -9   7   4      277.93      271.79     20.10 o
  -8   7   4     1449.95     1359.92     42.76 o
  -7   7   4      180.79      189.20     13.64 o
  -6   7   4       77.03       92.46     10.64 o
  -5   7   4      297.73      329.19     20.62 o
  -4   7   4     1301.58     1267.03     31.08 o
  -3   7   4      511.58      477.54     18.94 o
  -2   7   4     2075.40     2039.84     37.36 o
  -1   7   4       49.62       48.16      8.94 o
   0   7   4       80.16       84.10     10.69 o
   1   7   4      282.61      240.46     16.07 o
   2   7   4      960.05      930.56     26.92 o
   3   7   4      139.03      136.19     17.92 o
   4   7   4      630.92      634.21     50.47 o
   5   7   4       63.09       49.26     14.44 o
   6   7   4      742.29      804.54     35.23 o
   7   7   4       68.86       71.91     15.91 o
   8   7   4       79.29       49.42     37.09 o
   9   7   4      165.41       98.40     52.92 o
 -11   8   4      380.90      339.58     45.44 o
 -10   8   4      136.09      156.82     24.06 o
  -9   8   4      224.04      265.27     27.76 o
  -8   8   4       87.08      105.75     21.17 o
  -7   8   4      106.40       53.07     16.38 o
  -6   8   4      109.74       73.87     13.96 o
  -5   8   4     1783.09     1800.56     49.78 o
  -4   8   4      306.93      289.64     18.32 o
  -3   8   4       82.82       98.09     13.70 o
  -2   8   4      281.19      274.35     20.85 o
  -1   8   4      172.89      190.36     16.80 o
   0   8   4       20.84       18.80     11.13 o
   1   8   4      503.57      584.92     30.23 o
   2   8   4      533.87      578.31     38.64 o
   3   8   4      264.05      283.48     31.45 o
   4   8   4      372.53      410.78     35.06 o
   5   8   4      209.36      237.97     28.22 o
   6   8   4      380.09      424.37     67.78 o
   7   8   4      169.25      114.10     49.77 o
  -8   9   4      459.45      481.84     43.22 o
  -7   9   4       43.49       29.08     20.73 o
  -6   9   4     2329.08     2291.46     62.69 o
  -5   9   4      717.60      674.55     34.92 o
  -4   9   4     1273.26     1320.89     44.73 o
  -3   9   4      546.06      578.37     36.60 o
  -2   9   4     1407.77     1449.48     51.62 o
  -1   9   4      191.12      219.58     24.63 o
   0   9   4     2752.25     2572.66    108.41 o
   1   9   4      630.26      656.32     42.45 o
   2   9   4      817.21      828.35     39.71 o
   3   9   4     1609.28     1772.07     77.40 o
   4   9   4     1591.16     1695.36     76.36 o
 -17   1   5      613.00      631.59     31.81 o
 -16   1   5      485.24      482.96     22.38 o
 -15   1   5     1089.97     1104.69     32.87 o
 -14   1   5     1029.93      985.24     24.54 o
 -13   1   5     1247.75     1247.91     23.68 o
 -12   1   5      983.14      953.73     18.02 o
 -11   1   5     1552.57     1529.27     21.93 o
 -10   1   5     2908.04     2818.74     28.86 o
  -9   1   5     3477.41     3381.60     30.65 o
  -8   1   5     3930.79     3771.07     34.37 o
  -7   1   5     2537.86     2368.44     23.56 o
  -6   1   5     5094.96     4808.37     39.50 o
  -5   1   5     3768.01     3774.08     31.91 o
  -4   1   5     4269.02     4057.97     36.06 o
  -3   1   5     1167.26     1123.76     12.77 o
  -2   1   5    10855.74    10647.79     80.99 o
  -1   1   5      411.74      400.97      7.30 o
   0   1   5     6028.20     5901.88     47.44 o
   1   1   5     1525.52     1489.77     15.86 o
   2   1   5     3165.73     3002.92     27.34 o
   3   1   5     1691.54     1575.39     17.04 o
   4   1   5     6299.42     6620.79     52.38 o
   5   1   5      143.86      171.83      6.01 o
   6   1   5     2013.66     2150.02     24.44 o
   7   1   5      582.33      657.31     16.58 o
   8   1   5     3112.27     3009.54     42.47 o
   9   1   5     1689.38     1687.63     35.60 o
  10   1   5     1880.52     1852.96     39.31 o
  11   1   5      218.94      210.67     17.57 o
  12   1   5     1068.98     1024.82     36.15 o
  13   1   5      162.81      150.40     18.22 o
 -17   2   5      511.59      492.97     28.97 o
 -16   2   5      949.17      946.41     28.32 o
 -15   2   5      351.40      387.90     19.44 o
 -14   2   5     1142.65     1155.28     27.80 o
 -13   2   5      231.33      241.84     12.64 o
 -12   2   5      348.62      367.39     12.71 o
 -11   2   5      770.40      770.94     14.86 o
 -10   2   5     3696.46     3600.66     39.73 o
  -9   2   5     4120.28     4191.56     38.32 o
  -8   2   5     1872.35     1794.33     19.49 o
  -7   2   5      518.25      453.50      8.04 o
  -6   2   5        1.63       11.09      2.63 o
  -5   2   5     3745.52     3412.36     32.13 o
  -4   2   5     3166.42     3087.75     26.84 o
  -3   2   5     5436.20     5390.17     44.76 o
  -2   2   5       32.30       21.32      2.97 o
  -1   2   5     4294.92     4212.54     34.75 o
   0   2   5     1060.36     1288.19     16.78 o
   1   2   5     2758.15     2660.86     25.65 o
   2   2   5      184.82      168.03      5.57 o
   3   2   5     3698.67     3718.51     34.89 o
   4   2   5      831.51      830.71     12.16 o
   5   2   5     1411.80     1481.71     19.08 o
   6   2   5      388.00      382.26      9.34 o
   7   2   5     2780.26     2737.64     41.87 o
   8   2   5     1062.07     1101.92     22.39 o
   9   2   5     2030.04     2095.38     41.92 o
  10   2   5      600.72      620.74     22.22 o
  11   2   5      900.68      889.63     35.86 o
  12   2   5       10.53       41.16     14.73 o
 -17   3   5       16.52        5.50     15.66 o
 -16   3   5        0.02       13.52     13.96 o
 -15   3   5      314.86      309.62     29.42 o
 -14   3   5        8.67        8.48      9.47 o
 -13   3   5       53.97       38.10     10.12 o
 -12   3   5       41.12       40.08      6.00 o
 -11   3   5      163.74      174.91      7.79 o
 -10   3   5      116.15      125.95      7.46 o
  -9   3   5      684.94      688.36     12.80 o
  -8   3   5       18.69       23.67      3.55 o
  -7   3   5       64.11       71.71      4.44 o
  -6   3   5       26.20       35.01      3.44 o
  -5   3   5       95.95      126.82      5.55 o
  -4   3   5       99.44      131.28      5.24 o
  -3   3   5        0.10       21.40      3.04 o
  -2   3   5      764.42      843.28     12.20 o
  -1   3   5       78.07       77.21      4.19 o
   0   3   5      271.69      295.71      6.89 o
   1   3   5       60.97       78.24      4.48 o
   2   3   5      272.73      261.91      7.16 o
   3   3   5      261.34      268.86      6.89 o
   4   3   5     1400.84     1469.87     21.85 o
   5   3   5      180.05      178.98      8.20 o
   6   3   5      814.98      766.85     16.16 o
   7   3   5       24.65       25.46      5.54 o
   8   3   5        4.00        6.59      7.94 o
   9   3   5      331.13      338.49     18.89 o
  10   3   5      292.30      276.88     18.38 o
  11   3   5        6.16       -2.18     12.40 o
  12   3   5        4.58       28.58     16.78 o
 -16   4   5      745.58      774.59     36.11 o
 -15   4   5      649.42      560.94     50.50 o
 -14   4   5      729.43      740.97     35.41 o
 -13   4   5      642.50      679.23     26.69 o
 -12   4   5      214.49      194.83     14.38 o
 -11   4   5     3887.01     3877.84     52.19 o
 -10   4   5      409.36      427.09     12.82 o
  -9   4   5      706.46      681.76     13.17 o
  -8   4   5     3285.35     3261.17     38.45 o
  -7   4   5     2756.91     2750.38     27.60 o
  -6   4   5      733.02      696.36     11.42 o
  -5   4   5     5912.02     5863.42     49.05 o
  -4   4   5     1176.32     1185.34     15.53 o
  -3   4   5     2187.47     2015.98     21.60 o
  -2   4   5     1716.54     1663.64     18.44 o
  -1   4   5     3607.58     3560.60     33.32 o
   0   4   5     2225.06     2264.07     22.54 o
   1   4   5     5874.61     5879.79     51.49 o
   2   4   5     1758.98     1774.81     20.25 o
   3   4   5     3337.18     3357.16     42.57 o
   4   4   5      367.88      371.83     12.27 o
   5   4   5     2103.70     2055.76     32.84 o
   6   4   5      963.29      956.77     24.73 o
   7   4   5     3096.99     3048.44     59.16 o
   8   4   5      268.27      273.84     18.91 o
   9   4   5     1931.08     1910.76     50.40 o
  10   4   5      449.93      479.88     42.28 o
  11   4   5      787.18      698.13     46.36 o
 -15   5   5      641.29      632.79     47.03 o
 -14   5   5      711.86      688.47     41.62 o
 -13   5   5     1256.87     1221.46     40.57 o
 -12   5   5      191.84      235.79     17.42 o
 -11   5   5      142.10      151.04     14.57 o
 -10   5   5     1721.83     1748.72     32.57 o
  -9   5   5     2512.02     2502.77     34.08 o
  -8   5   5     2573.43     2552.49     33.28 o
  -7   5   5     1254.40     1228.44     19.69 o
  -6   5   5      736.71      754.79     14.36 o
  -5   5   5      150.11      151.69      8.52 o
  -4   5   5     2859.18     2801.03     30.63 o
  -3   5   5     1339.04     1405.60     18.07 o
  -2   5   5     3700.44     3788.85     37.21 o
  -1   5   5      782.10      826.16     15.38 o
   0   5   5     2227.37     2188.83     27.17 o
   1   5   5      196.89      218.37      8.94 o
   2   5   5     3893.56     3896.23     47.55 o
   3   5   5       59.28       81.23      6.48 o
   4   5   5      944.92      943.55     20.85 o
   5   5   5     1362.76     1413.81     34.00 o
   6   5   5     2595.86     2607.70     62.04 o
   7   5   5       31.22       44.83     10.03 o
   8   5   5     2504.12     2490.16     62.35 o
   9   5   5      235.23      232.34     23.26 o
  10   5   5      771.52      679.25     37.78 o
 -14   6   5       77.49       76.14     18.61 o
 -13   6   5       29.23       42.43     13.68 o
 -12   6   5       18.17       29.78     10.74 o
 -11   6   5        2.48        7.39      8.97 o
 -10   6   5       15.89       22.44     10.04 o
  -9   6   5      365.06      334.54     17.94 o
  -8   6   5      344.17      324.93     12.51 o
  -7   6   5        0.26        8.23      5.91 o
  -6   6   5      238.31      250.74     13.31 o
  -5   6   5       33.72       32.94      6.83 o
  -4   6   5       14.16       22.03      6.08 o
  -3   6   5      237.40      243.44     11.22 o
  -2   6   5      364.66      384.41     13.33 o
  -1   6   5        2.93        8.83      6.03 o
   0   6   5      245.26      227.10     14.10 o
   1   6   5       66.72       67.50      8.82 o
   2   6   5       46.63       53.51      8.57 o
   3   6   5        8.34       18.88      6.61 o
   4   6   5      216.99      185.39     16.19 o
   5   6   5       87.31      101.23     13.71 o
   6   6   5       51.64       49.59     10.78 o
   7   6   5        3.31       18.17      9.99 o
   8   6   5        2.30       15.09     12.79 o
   9   6   5       18.15        9.23     34.33 o
 -13   7   5       61.34       54.32     17.36 o
 -12   7   5      835.30      882.90     35.88 o
 -11   7   5      111.55      131.48     16.22 o
 -10   7   5     1218.55     1268.06     49.99 o
  -9   7   5        0.88        6.34     14.61 o
  -8   7   5      722.02      763.29     30.22 o
  -7   7   5      829.57      879.45     29.31 o
  -6   7   5     1080.47     1158.07     31.45 o
  -5   7   5      398.00      409.51     20.22 o
  -4   7   5     1405.56     1426.60     34.08 o
  -3   7   5       31.54       45.68      9.22 o
  -2   7   5     1571.23     1595.20     34.58 o
  -1   7   5     1399.64     1353.38     36.02 o
   0   7   5     1621.79     1688.57     37.80 o
   1   7   5      554.84      571.43     22.92 o
   2   7   5     1276.61     1348.13     42.45 o
   3   7   5      339.59      357.75     27.17 o
   4   7   5     2299.50     2240.79     66.39 o
   5   7   5      194.34      203.44     20.83 o
   6   7   5      881.34      836.68     43.00 o
   7   7   5      108.38      103.73     18.15 o
   8   7   5     1073.70     1006.30     98.25 o
 -11   8   5     1033.05     1070.07     48.63 o
 -10   8   5      637.30      627.52     39.09 o
  -9   8   5      903.17      842.53     43.81 o
  -8   8   5      405.08      395.94     32.54 o
  -7   8   5      699.71      744.24     30.94 o
  -6   8   5      595.61      638.64     28.31 o
  -5   8   5     1558.70     1616.22     47.35 o
  -4   8   5      635.94      620.08     26.30 o
  -3   8   5     1170.35     1217.80     39.35 o
  -2   8   5      763.48      755.86     31.05 o
  -1   8   5     1224.99     1221.93     44.33 o
   0   8   5      496.27      536.74     30.37 o
   1   8   5     2549.41     2470.38     75.56 o
   2   8   5      550.91      622.17     37.67 o
   3   8   5     1113.35     1123.20     54.61 o
   4   8   5      685.92      648.64     42.57 o
   5   8   5      852.76      808.20     68.45 o
   6   8   5       48.32       34.83     18.67 o
  -8   9   5       79.61      122.32     41.35 o
  -7   9   5        0.01       22.25     15.26 o
  -6   9   5        0.06       14.33     14.41 o
  -5   9   5        2.41       22.54     14.59 o
  -4   9   5       10.46       33.80     14.99 o
  -3   9   5       27.57       22.95     16.52 o
  -2   9   5       11.21       23.36     19.67 o
  -1   9   5        0.12       -7.98     17.60 o
   0   9   5        0.46        4.20     19.26 o
   1   9   5       42.62       41.14     19.33 o
   2   9   5        2.35       13.00     15.66 o
   3   9   5       33.01       37.29     24.11 o
 -18   0   6      706.66      734.96     50.35 o
 -17   0   6       72.51       51.57     19.45 o
 -16   0   6     2450.68     2528.32     70.85 o
 -15   0   6        6.88       16.77     10.65 o
 -14   0   6     3425.41     3405.78     78.51 o
 -13   0   6      117.46      116.47     12.66 o
 -12   0   6     2463.47     2407.01     45.74 o
 -11   0   6     2666.13     2663.12     43.98 o
 -10   0   6    14655.24    14395.45    159.05 o
  -9   0   6      151.69      163.43      8.72 o
  -8   0   6    12102.62    11737.69    135.57 o
  -7   0   6       98.70      115.64      7.80 o
  -6   0   6    16475.27    15383.49    166.61 o
  -5   0   6     4739.74     5083.99     59.08 o
  -4   0   6    39921.02    41149.71    439.30 o
  -3   0   6     1520.08     1550.57     26.88 o
  -2   0   6    19750.60    19547.74    208.76 o
  -1   0   6       96.83      139.05      7.00 o
   0   0   6    16148.14    16686.28    186.43 o
   1   0   6       18.12       32.65      4.92 o
   2   0   6    17193.15    17857.42    189.31 o
   3   0   6     1215.37     1353.74     22.39 o
   4   0   6     6260.98     6397.04     79.96 o
   5   0   6        2.97       10.66      4.95 o
   6   0   6     3097.36     3237.28     54.73 o
   7   0   6      186.53      187.68     15.25 o
   8   0   6     3122.96     3165.34     69.50 o
   9   0   6       10.61       19.52     10.25 o
  10   0   6     2495.08     2455.72     75.30 o
  11   0   6        0.22        6.86     15.57 o
  12   0   6      888.23      891.76     78.24 o
 -18   1   6        0.33       11.85     14.08 o
 -17   1   6       81.07       81.97     14.12 o
 -16   1   6       18.63       12.74      9.55 o
 -15   1   6      763.09      765.00     22.46 o
 -14   1   6       24.37       25.39      7.19 o
 -13   1   6       55.62       45.02      7.39 o
 -12   1   6        7.35       14.40      5.75 o
 -11   1   6     2942.34     2918.07     34.76 o
 -10   1   6       73.45       81.85      5.08 o
  -9   1   6     1318.83     1301.70     17.23 o
  -8   1   6       20.03       24.42      3.49 o
  -7   1   6      979.49      882.25     12.58 o
  -6   1   6      107.33      163.82      5.71 o
  -5   1   6    12189.37    12421.76    101.04 o
  -4   1   6       62.56       55.86      3.96 o
  -3   1   6     2989.39     2868.20     26.60 o
  -2   1   6      109.19      136.64      5.28 o
  -1   1   6     3464.32     3508.51     32.44 o
   0   1   6     1793.14     2014.55     21.51 o
   1   1   6      945.69      949.20     13.00 o
   2   1   6      904.64      994.27     13.84 o
   3   1   6     1949.54     2006.06     21.67 o
   4   1   6       24.27       23.21      3.64 o
   5   1   6     1787.42     1819.78     21.85 o
   6   1   6      269.89      289.76     10.11 o
   7   1   6       66.18       37.69      6.17 o
   8   1   6       58.58       49.13      7.49 o
   9   1   6      670.74      659.52     19.72 o
  10   1   6        3.63        1.86      9.12 o
  11   1   6      679.39      657.09     30.34 o
  12   1   6        0.58       14.08     13.20 o
 -17   2   6       71.47       91.36     14.83 o
 -16   2   6      228.08      234.81     17.57 o
 -15   2   6       69.88       81.91     11.89 o
 -14   2   6      341.07      318.14     15.18 o
 -13   2   6       21.33       15.74      7.62 o
 -12   2   6     2541.26     2515.00     38.88 o
 -11   2   6      288.00      289.27     10.67 o
 -10   2   6       77.70       72.98      5.19 o
  -9   2   6      156.08      160.59      6.85 o
  -8   2   6     1385.53     1319.89     15.97 o
  -7   2   6        0.00        1.43      2.75 o
  -6   2   6     4122.70     4058.40     37.21 o
  -5   2   6      198.79      220.04      6.53 o
  -4   2   6      771.19      641.17     10.13 o
  -3   2   6       82.26      111.97      4.87 o
  -2   2   6     2410.66     2420.02     24.56 o
  -1   2   6      106.96      125.86      5.21 o
   0   2   6     1469.74     1422.60     17.84 o
   1   2   6        7.62       10.67      3.02 o
   2   2   6     2474.12     2475.97     25.13 o
   3   2   6        1.47        0.02      2.99 o
   4   2   6     1107.03     1106.06     15.85 o
   5   2   6        8.37        7.27      3.96 o
   6   2   6     1309.43     1211.41     21.40 o
   7   2   6        3.25       -2.39      5.46 o
   8   2   6      525.43      534.06     17.67 o
   9   2   6       34.53       39.80      9.47 o
  10   2   6      407.39      388.20     23.48 o
  11   2   6       20.47       35.85     15.06 o
  12   2   6      783.27      862.67     65.20 o
 -17   3   6      934.14     1013.48     43.38 o
 -16   3   6       18.46        9.19     13.77 o
 -15   3   6     1637.44     1634.32     43.74 o
 -14   3   6        9.09       11.80      9.70 o
 -13   3   6     3138.36     3042.24     50.18 o
 -12   3   6        0.11        9.11      5.84 o
 -11   3   6     3080.40     3039.05     42.12 o
 -10   3   6      716.39      707.60     16.24 o
  -9   3   6     6774.67     6493.51     61.31 o
  -8   3   6       40.18       45.01      4.29 o
  -7   3   6    10192.09    10082.16     84.66 o
  -6   3   6        3.04        5.01      2.99 o
  -5   3   6     6745.86     6276.79     52.08 o
  -4   3   6      427.11      488.85     11.26 o
  -3   3   6    23427.07    23636.83    184.44 o
  -2   3   6      221.51      250.63      7.19 o
  -1   3   6     3309.87     3025.80     30.44 o
   0   3   6        5.45        6.52      2.97 o
   1   3   6     9522.55     9489.26     79.28 o
   2   3   6      135.48      162.47      8.52 o
   3   3   6    11123.29    11067.40     99.00 o
   4   3   6      140.69      151.85      7.19 o
   5   3   6      649.23      690.81     15.05 o
   6   3   6       18.65       12.06      5.17 o
   7   3   6     3830.31     3785.11     68.06 o
   8   3   6       51.41       49.28     12.23 o
   9   3   6     2814.94     2941.55     75.73 o
  10   3   6       39.15       45.12     14.68 o
  11   3   6      698.20      692.70     38.14 o
 -16   4   6      306.09      287.76     25.51 o
 -15   4   6      193.05      200.85     25.28 o
 -14   4   6      320.60      337.64     25.23 o
 -13   4   6      100.21      103.23     14.88 o
 -12   4   6     2448.83     2396.89     41.36 o
 -11   4   6      249.46      263.61     12.00 o
 -10   4   6     1199.42     1202.11     20.72 o
  -9   4   6      890.41      882.62     16.97 o
  -8   4   6     2776.97     2725.24     32.66 o
  -7   4   6       86.99       97.44      6.25 o
  -6   4   6     5938.21     5913.22     54.54 o
  -5   4   6      614.86      665.27     14.14 o
  -4   4   6     6392.59     6409.47     56.09 o
  -3   4   6     1525.99     1553.47     18.51 o
  -2   4   6     4830.83     4935.97     45.67 o
  -1   4   6       49.01       68.92      5.28 o
   0   4   6     1553.65     1533.28     18.79 o
   1   4   6        3.63        5.21      3.39 o
   2   4   6     5747.62     5757.52     63.14 o
   3   4   6      982.22      974.70     18.52 o
   4   4   6      468.27      486.25     14.30 o
   5   4   6       60.37       63.74      7.27 o
   6   4   6      439.16      416.83     22.55 o
   7   4   6       46.04       59.82     12.10 o
   8   4   6      869.14      889.78     33.84 o
   9   4   6      111.20      132.61     22.50 o
  10   4   6      187.66      177.59     38.33 o
 -15   5   6      328.74      319.42     33.89 o
 -14   5   6       16.07        5.91     23.99 o
 -13   5   6      858.04      934.20     36.60 o
 -12   5   6        8.03       12.48     10.47 o
 -11   5   6      852.95      853.01     33.68 o
 -10   5   6      246.96      268.56     11.36 o
  -9   5   6      289.04      311.86     12.21 o
  -8   5   6      124.67      135.68      9.40 o
  -7   5   6      670.95      677.27     17.30 o
  -6   5   6      137.30      129.13      8.33 o
  -5   5   6     2331.91     2351.57     31.41 o
  -4   5   6       77.21       79.48      6.12 o
  -3   5   6        2.83       11.00      4.38 o
  -2   5   6      342.36      370.54     10.31 o
  -1   5   6     1889.18     1869.16     27.14 o
   0   5   6        0.05        2.09      4.56 o
   1   5   6     2039.13     1980.43     36.27 o
   2   5   6      219.63      254.56     12.51 o
   3   5   6      479.39      507.28     17.19 o
   4   5   6      409.24      426.59     23.22 o
   5   5   6     2614.56     2600.50     55.48 o
   6   5   6       10.75       25.33      9.76 o
   7   5   6      856.90      823.69     31.95 o
   8   5   6      267.54      308.30     25.24 o
   9   5   6      575.40      602.86     36.09 o
  10   5   6       76.23       77.33     22.08 o
 -14   6   6      716.68      733.23     38.22 o
 -13   6   6        0.60       22.76     13.11 o
 -12   6   6     2848.22     2890.30     63.47 o
 -11   6   6        0.16       -3.82      8.99 o
 -10   6   6     2461.52     2499.03     46.07 o
  -9   6   6       11.51       22.89      7.14 o
  -8   6   6      723.80      731.33     20.21 o
  -7   6   6       98.80       99.05      9.98 o
  -6   6   6     6033.17     5823.35     82.57 o
  -5   6   6       26.17       30.92      7.64 o
  -4   6   6     4800.42     4807.73     67.48 o
  -3   6   6      153.74      151.05      9.86 o
  -2   6   6      880.38      917.80     24.74 o
  -1   6   6       72.00       55.39      8.74 o
   0   6   6     5069.81     4855.70     74.84 o
   1   6   6       51.67       44.94      8.69 o
   2   6   6     4385.95     4373.03     67.50 o
   3   6   6       18.17       27.52      9.75 o
   4   6   6     1711.42     1745.58     51.40 o
   5   6   6        7.12        8.75     10.10 o
   6   6   6     2483.99     2504.35     71.60 o
   7   6   6      124.88      111.37     18.67 o
   8   6   6     1851.10     1732.72     61.18 o
 -13   7   6      489.48      434.10     42.00 o
 -12   7   6        1.23       19.96     16.18 o
 -11   7   6      745.91      794.36     41.01 o
 -10   7   6       12.43       31.33     17.34 o
  -9   7   6      801.78      747.82     34.42 o
  -8   7   6      180.47      159.86     17.01 o
  -7   7   6     1681.21     1643.75     37.37 o
  -6   7   6        0.10       12.66      8.83 o
  -5   7   6     1713.34     1731.10     37.52 o
  -4   7   6        0.08        1.77      9.46 o
  -3   7   6     1238.43     1212.04     32.22 o
  -2   7   6      445.71      443.87     21.01 o
  -1   7   6     1145.72     1092.56     31.99 o
   0   7   6       35.19       46.14     11.16 o
   1   7   6     2128.33     1998.43     54.62 o
   2   7   6      166.23      153.56     16.77 o
   3   7   6      290.19      266.75     23.98 o
   4   7   6      394.23      361.49     35.06 o
   5   7   6      706.56      700.30     45.65 o
   6   7   6       18.97       40.98     18.43 o
   7   7   6      512.96      470.06     35.41 o
 -11   8   6       12.73       32.84     22.29 o
 -10   8   6       60.00       55.60     20.66 o
  -9   8   6       43.75       32.70     20.03 o
  -8   8   6      283.17      266.74     26.48 o
  -7   8   6      173.71      184.74     17.91 o
  -6   8   6       32.36       55.40     15.26 o
  -5   8   6       25.49       30.63     13.63 o
  -4   8   6       70.45       82.31     17.46 o
  -3   8   6        2.23       22.47     13.22 o
  -2   8   6      202.61      202.68     26.38 o
  -1   8   6       49.17       51.23     15.40 o
   0   8   6      278.38      313.35     24.78 o
   1   8   6      137.67      140.77     21.44 o
   2   8   6      188.87      235.72     22.82 o
   3   8   6        2.06        5.30     18.42 o
   4   8   6      560.03      611.75     59.49 o
   5   8   6        8.27        9.26     18.87 o
  -7   9   6      909.76      953.55     54.62 o
  -6   9   6        2.93        7.26     15.21 o
  -5   9   6     1779.61     1813.83     66.69 o
  -4   9   6        0.12        2.81     19.46 o
  -3   9   6     1721.57     1838.95     85.79 o
  -2   9   6        1.19       28.53     20.36 o
  -1   9   6     1543.28     1545.78     60.77 o
   0   9   6       29.74       45.17     20.61 o
   1   9   6      875.60      930.53     71.21 o
 -18   1   7      885.70      911.60     36.55 o
 -17   1   7      176.57      171.25     18.33 o
 -16   1   7     1890.15     1872.09     41.90 o
 -15   1   7       99.72       96.77     12.41 o
 -14   1   7      730.76      719.27     21.89 o
 -13   1   7      433.59      452.31     17.21 o
 -12   1   7     1731.32     1707.52     30.34 o
 -11   1   7      654.83      674.07     15.48 o
 -10   1   7     7116.07     6902.57     65.58 o
  -9   1   7      404.51      406.67      9.56 o
  -8   1   7     3542.14     3438.60     34.52 o
  -7   1   7      192.17      152.41      6.37 o
  -6   1   7     2899.07     2739.74     28.57 o
  -5   1   7     4216.48     4070.90     40.10 o
  -4   1   7    17514.08    17752.39    135.20 o
  -3   1   7     1499.27     1483.93     17.34 o
  -2   1   7     8079.31     8090.23     70.57 o
  -1   1   7     4012.77     4020.79     38.94 o
   0   1   7     4718.24     4578.65     43.33 o
   1   1   7     3355.98     3479.38     34.64 o
   2   1   7     7425.70     7428.48     66.02 o
   3   1   7     2531.33     2675.90     28.37 o
   4   1   7     4116.68     4148.05     41.59 o
   5   1   7     2487.89     2497.46     32.31 o
   6   1   7     1621.73     1629.42     27.43 o
   7   1   7     1587.48     1599.13     29.53 o
   8   1   7     2988.96     2935.13     50.59 o
   9   1   7      731.08      800.66     27.58 o
  10   1   7     1142.48     1098.01     38.15 o
  11   1   7      268.11      263.83     22.79 o
 -17   2   7     1373.91     1388.82     46.60 o
 -16   2   7        9.18       13.88     10.78 o
 -15   2   7      560.10      583.22     22.87 o
 -14   2   7     1311.91     1332.08     31.57 o
 -13   2   7      750.83      772.82     24.46 o
 -12   2   7      103.59      122.37      8.91 o
 -11   2   7     2054.97     2031.90     29.60 o
 -10   2   7       13.92       15.20      4.36 o
  -9   2   7     3136.31     3059.11     31.69 o
  -8   2   7     1712.92     1713.61     24.33 o
  -7   2   7     1519.13     1440.95     17.87 o
  -6   2   7      658.28      590.84     10.95 o
  -5   2   7     6479.96     6327.75     55.29 o
  -4   2   7     1207.19     1192.28     15.57 o
  -3   2   7     4385.08     4350.38     39.72 o
  -2   2   7     5207.28     5236.41     49.54 o
  -1   2   7     3707.33     3743.30     37.31 o
   0   2   7     4450.06     4513.41     43.41 o
   1   2   7     6560.53     6465.17     58.03 o
   2   2   7     2491.34     2613.01     27.83 o
   3   2   7     1935.33     1903.90     23.03 o
   4   2   7     5187.84     5325.30     57.23 o
   5   2   7     1337.99     1341.60     26.38 o
   6   2   7     2098.77     2137.79     34.96 o
   7   2   7     2546.03     2524.57     45.73 o
   8   2   7     1118.31     1151.11     31.15 o
   9   2   7     1226.19     1170.02     53.43 o
  10   2   7      548.97      541.85     25.03 o
  11   2   7      248.89      234.88     27.94 o
 -17   3   7       10.17       18.80     16.88 o
 -16   3   7       71.91       78.43     16.25 o
 -15   3   7       45.99       62.74     11.88 o
 -14   3   7        1.31        1.69      9.24 o
 -13   3   7       68.28       74.31      9.36 o
 -12   3   7        7.53        3.65      6.13 o
 -11   3   7      361.33      349.75     14.73 o
 -10   3   7      446.77      429.12     13.03 o
  -9   3   7      134.37      153.16      9.58 o
  -8   3   7        2.29        6.67      4.10 o
  -7   3   7      460.26      488.63     13.30 o
  -6   3   7      143.75      146.56      5.94 o
  -5   3   7      117.64      122.74      5.75 o
  -4   3   7     1490.64     1518.90     18.28 o
  -3   3   7       11.82       10.64      3.41 o
  -2   3   7      344.19      360.47      8.78 o
  -1   3   7     1397.25     1507.36     18.90 o
   0   3   7      131.50      140.39      6.17 o
   1   3   7       52.06       47.16      4.70 o
   2   3   7      219.42      222.07      8.27 o
   3   3   7       18.43       24.33      4.77 o
   4   3   7      219.06      217.27     10.65 o
   5   3   7      911.98      879.45     22.69 o
   6   3   7        0.52        4.80      6.09 o
   7   3   7       51.95       56.11      9.92 o
   8   3   7       77.81       56.88     14.64 o
   9   3   7        2.36       44.73     17.85 o
  10   3   7       22.27       42.95     18.38 o
 -16   4   7      248.51      287.56     28.24 o
 -15   4   7      502.75      476.26     32.16 o
 -14   4   7       28.22       34.78     13.94 o
 -13   4   7     1920.09     1865.81     57.12 o
 -12   4   7     1094.22     1168.14     26.53 o
 -11   4   7     2932.30     2946.68     45.29 o
 -10   4   7     1035.30     1082.89     24.04 o
  -9   4   7     1431.02     1408.19     27.49 o
  -8   4   7      188.43      178.97      8.92 o
  -7   4   7     3636.98     3613.49     38.13 o
  -6   4   7     2438.43     2415.28     32.69 o
  -5   4   7     4543.11     4583.74     42.18 o
  -4   4   7      720.46      700.78     12.45 o
  -3   4   7     2599.62     2536.84     27.87 o
  -2   4   7     2085.24     2081.05     26.21 o
  -1   4   7     3948.83     3962.57     39.75 o
   0   4   7     1624.99     1546.06     20.86 o
   1   4   7     4793.52     4715.61     53.56 o
   2   4   7      241.55      244.58     11.22 o
   3   4   7     1213.34     1210.80     24.55 o
   4   4   7     1519.07     1515.15     28.36 o
   5   4   7     2876.63     2896.04     44.96 o
   6   4   7     1400.54     1334.93     53.95 o
   7   4   7     2353.66     2354.29     75.96 o
   8   4   7      174.39      158.21     23.50 o
   9   4   7      837.72      750.95     58.32 o
  10   4   7      547.87      545.92     47.68 o
 -15   5   7       34.59       38.73     19.23 o
 -14   5   7      977.38      966.64     46.98 o
 -13   5   7      472.42      471.78     29.07 o
 -12   5   7     1352.56     1305.95     39.95 o
 -11   5   7      476.19      494.26     20.30 o
 -10   5   7     1376.17     1357.98     26.86 o
  -9   5   7       81.03       83.70      8.64 o
  -8   5   7     3513.40     3516.30     52.60 o
  -7   5   7      778.21      795.95     22.35 o
  -6   5   7     1938.49     1911.68     30.84 o
  -5   5   7     1110.59     1109.66     20.72 o
  -4   5   7     3771.86     3694.76     47.47 o
  -3   5   7     1967.64     1900.53     29.24 o
  -2   5   7     2017.17     2040.53     30.27 o
  -1   5   7      796.69      825.77     19.97 o
   0   5   7     4614.60     4511.24     69.97 o
   1   5   7     1646.54     1656.58     33.14 o
   2   5   7     2710.99     2608.12     44.10 o
   3   5   7     3552.58     3475.17     54.08 o
   4   5   7     1022.36     1009.99     42.76 o
   5   5   7      428.20      432.39     22.85 o
   6   5   7     2140.22     2017.54     51.42 o
   7   5   7     1380.63     1311.64     54.07 o
   8   5   7     1622.52     1527.64     54.74 o
   9   5   7      537.63      500.37     37.78 o
 -14   6   7       79.85       93.29     22.61 o
 -13   6   7        1.32       26.72     16.13 o
 -12   6   7        5.30       30.10     15.79 o
 -11   6   7       38.42       67.36     13.66 o
 -10   6   7        0.00       -6.16      9.27 o
  -9   6   7        8.28       27.35      9.24 o
  -8   6   7      320.03      310.93     16.76 o
  -7   6   7       88.75      102.84     11.42 o
  -6   6   7       47.32       44.40     10.41 o
  -5   6   7      243.52      256.00     20.32 o
  -4   6   7       39.86       37.81      8.77 o
  -3   6   7       42.25       43.66      9.19 o
  -2   6   7      141.29      173.21     14.17 o
  -1   6   7      113.44      104.55     12.36 o
   0   6   7      203.53      204.73     14.16 o
   1   6   7      210.30      220.26     14.36 o
   2   6   7       44.07       37.46      8.41 o
   3   6   7        1.01       10.30      8.71 o
   4   6   7      355.32      342.21     21.67 o
   5   6   7        1.06        1.86     10.90 o
   6   6   7       46.02       38.00     15.66 o
   7   6   7        0.59       15.63     16.29 o
   8   6   7       55.60       78.11     21.90 o
 -13   7   7      173.46      230.07     62.44 o
 -12   7   7      535.23      491.77     45.97 o
 -11   7   7      793.20      875.57     44.06 o
 -10   7   7     1071.02     1071.73     37.93 o
  -9   7   7      666.27      655.16     31.68 o
  -8   7   7      741.44      673.21     30.78 o
  -7   7   7      344.16      339.12     19.85 o
  -6   7   7      768.07      842.21     31.55 o
  -5   7   7     1290.77     1241.94     41.46 o
  -4   7   7      451.74      459.61     23.63 o
  -3   7   7      389.99      371.63     20.10 o
  -2   7   7     1792.00     1761.15     42.52 o
  -1   7   7      566.26      582.51     23.42 o
   0   7   7      499.83      569.22     24.73 o
   1   7   7      639.50      652.99     40.00 o
   2   7   7      535.97      668.07     31.01 o
   3   7   7        5.81       -2.49     17.23 o
   4   7   7     1141.63     1165.72     58.88 o
   5   7   7     1024.51     1030.49     50.89 o
   6   7   7      837.56      882.16     69.61 o
 -10   8   7      119.67      136.69     29.17 o
  -9   8   7     1111.24     1050.45     61.23 o
  -8   8   7      388.60      393.61     39.12 o
  -7   8   7     1446.05     1460.32     48.55 o
  -6   8   7      643.15      600.60     33.64 o
  -5   8   7     1420.26     1361.95     54.66 o
  -4   8   7      632.27      587.08     33.80 o
  -3   8   7     1269.22     1271.15     44.10 o
  -2   8   7      286.61      286.84     27.41 o
  -1   8   7     1679.73     1659.87     58.62 o
   0   8   7      820.01      766.05     40.22 o
   1   8   7     1591.83     1627.25     65.09 o
   2   8   7      361.61      311.37     34.82 o
   3   8   7      966.50      924.07     56.16 o
   4   8   7      325.90      295.58     40.29 o
  -7   9   7        5.34       33.54     51.43 o
  -6   9   7        1.48       14.55     17.11 o
  -5   9   7       73.68       42.57     20.34 o
  -4   9   7       31.11       23.55     20.67 o
  -3   9   7       12.90       34.00     21.36 o
  -2   9   7        2.94       19.45     21.34 o
  -1   9   7       42.29       33.81     20.85 o
   0   9   7        5.08       14.57     19.39 o
 -18   0   8      184.40      158.19     31.17 o
 -17   0   8      809.71      777.61     51.99 o
 -16   0   8      416.19      463.74     32.29 o
 -15   0   8     2903.23     2912.89     77.43 o
 -14   0   8      557.05      540.23     28.48 o
 -13   0   8     6586.72     6369.84    118.76 o
 -12   0   8      788.34      837.76     28.58 o
 -11   0   8     1565.54     1542.26     31.97 o
 -10   0   8     2550.02     2525.65     41.66 o
  -9   0   8     5764.59     5773.05     78.17 o
  -8   0   8      137.27      121.89      8.50 o
  -7   0   8    19945.79    19590.95    249.79 o
  -6   0   8    17556.68    17908.26    207.86 o
  -5   0   8     2237.36     1955.07     31.09 o
  -4   0   8     4964.84     5066.71     70.31 o
  -3   0   8     9713.15     9619.42    119.41 o
  -2   0   8     1627.24     1652.15     30.36 o
  -1   0   8    14645.82    15368.17    175.70 o
   0   0   8    12123.02    12563.99    152.57 o
   1   0   8     6781.26     6694.28     91.94 o
   2   0   8     3724.34     3691.52     50.80 o
   3   0   8     7598.28     7824.22     98.05 o
   4   0   8      804.55      806.60     23.01 o
   5   0   8     3691.87     3830.88     75.93 o
   6   0   8      965.31      976.11     32.07 o
   7   0   8     5272.96     5082.65    105.27 o
   8   0   8      530.04      490.84     26.42 o
   9   0   8     1590.40     1539.16     61.15 o
  10   0   8      111.04       86.97     24.02 o
 -18   1   8       81.84       69.70     17.97 o
 -17   1   8       30.94       25.93     14.17 o
 -16   1   8     1090.07     1075.02     33.96 o
 -15   1   8      151.80      160.38     13.76 o
 -14   1   8      854.09      878.68     30.00 o
 -13   1   8      404.37      376.11     17.26 o
 -12   1   8      114.32      131.66      9.44 o
 -11   1   8     1254.19     1251.59     21.89 o
 -10   1   8     2412.15     2418.45     28.57 o
  -9   1   8      115.02      136.49      6.64 o
  -8   1   8     1604.74     1654.43     20.92 o
  -7   1   8      259.70      302.13      8.99 o
  -6   1   8     1075.59      965.43     15.30 o
  -5   1   8     4086.40     4357.98     44.06 o
  -4   1   8     1510.72     1551.70     19.13 o
  -3   1   8      851.93      841.68     13.69 o
  -2   1   8     2901.45     2975.19     31.61 o
  -1   1   8      377.47      420.35     10.08 o
   0   1   8     2331.95     2423.04     27.40 o
   1   1   8      564.40      588.37     11.61 o
   2   1   8     2512.87     2681.09     29.27 o
   3   1   8      747.69      716.58     14.42 o
   4   1   8      878.80      890.22     17.94 o
   5   1   8       40.66       40.32      6.93 o
   6   1   8     1050.60     1043.32     23.98 o
   7   1   8      315.43      327.64     16.22 o
   8   1   8     1756.89     1747.87     41.22 o
   9   1   8       74.71       68.02     13.64 o
  10   1   8       54.80       41.23     14.51 o
 -18   2   8      312.73      337.00     31.60 o
 -17   2   8      139.52      164.11     19.06 o
 -16   2   8       12.74        6.86     12.01 o
 -15   2   8      739.21      732.52     30.26 o
 -14   2   8       47.49       54.72     11.08 o
 -13   2   8      131.27      133.79     11.87 o
 -12   2   8     1117.04     1122.09     24.12 o
 -11   2   8      885.39      880.35     20.65 o
 -10   2   8       33.76       29.36      5.09 o
  -9   2   8     1339.45     1285.34     17.73 o
  -8   2   8      227.96      238.64      7.98 o
  -7   2   8     1342.80     1267.78     17.86 o
  -6   2   8      477.90      519.28     11.16 o
  -5   2   8     2010.23     1951.63     26.95 o
  -4   2   8      567.24      573.27     11.36 o
  -3   2   8      537.51      497.18     10.71 o
  -2   2   8       11.30        9.67      3.41 o
  -1   2   8     2823.62     2861.64     32.19 o
   0   2   8      131.30      156.02      6.68 o
   1   2   8     1825.29     1826.56     23.28 o
   2   2   8      782.31      800.52     15.89 o
   3   2   8      147.59      145.22      8.84 o
   4   2   8        4.05       12.21      5.68 o
   5   2   8     1952.22     1880.81     34.42 o
   6   2   8      126.48      122.36     11.14 o
   7   2   8      435.54      446.88     22.21 o
   8   2   8      358.06      384.94     22.07 o
   9   2   8      388.41      400.80     29.95 o
  10   2   8        8.00        9.23     15.10 o
 -17   3   8      211.93      222.87     18.81 o
 -16   3   8     1434.69     1432.10     42.82 o
 -15   3   8      167.07      163.36     16.07 o
 -14   3   8     1524.91     1524.42     39.53 o
 -13   3   8      871.37      862.35     26.99 o
 -12   3   8     4063.28     3989.61     58.56 o
 -11   3   8      278.76      268.44     13.75 o
 -10   3   8     3137.47     3084.63     46.63 o
  -9   3   8      680.14      696.21     15.42 o
  -8   3   8     3737.78     3606.18     39.49 o
  -7   3   8     2050.12     2077.56     25.80 o
  -6   3   8     8998.16     8923.20     74.09 o
  -5   3   8     2868.59     2799.52     31.63 o
  -4   3   8     5268.31     5057.69     47.57 o
  -3   3   8     2031.36     2073.10     23.65 o
  -2   3   8     4718.42     4650.86     43.58 o
  -1   3   8     1191.49     1164.40     18.73 o
   0   3   8     8325.94     8376.71     78.38 o
   1   3   8     2341.40     2289.18     28.61 o
   2   3   8     6154.62     6152.60     74.19 o
   3   3   8     1761.43     1679.15     30.15 o
   4   3   8     2582.09     2555.74     42.82 o
   5   3   8      138.22      134.44     10.62 o
   6   3   8     4263.68     4201.43     75.94 o
   7   3   8      189.57      205.34     18.56 o
   8   3   8     1834.22     1894.68     61.59 o
   9   3   8      470.11      456.44     34.32 o
 -16   4   8       22.13       42.24     19.62 o
 -15   4   8     1503.78     1516.09     54.82 o
 -14   4   8       28.34       33.08     12.09 o
 -13   4   8      282.33      269.29     18.66 o
 -12   4   8      470.44      473.91     20.38 o
 -11   4   8     1459.49     1432.23     32.34 o
 -10   4   8      349.35      329.48     15.48 o
  -9   4   8     1763.08     1785.01     32.98 o
  -8   4   8      253.18      270.98     12.63 o
  -7   4   8     1165.63     1132.04     19.15 o
  -6   4   8     2162.66     2154.56     25.98 o
  -5   4   8     1816.39     1830.95     23.10 o
  -4   4   8     2149.39     2158.76     26.29 o
  -3   4   8     1931.58     1946.96     25.59 o
  -2   4   8     1080.27     1069.98     17.79 o
  -1   4   8     1784.51     1840.34     26.12 o
   0   4   8     1526.20     1504.91     27.25 o
   1   4   8     2455.21     2429.18     39.86 o
   2   4   8     1998.59     1922.93     34.10 o
   3   4   8     1257.69     1318.20     27.12 o
   4   4   8       84.34       70.61      8.96 o
   5   4   8     1161.61     1233.29     36.15 o
   6   4   8      185.14      154.01     22.85 o
   7   4   8      689.22      693.95     43.45 o
   8   4   8      268.62      298.96     29.19 o
   9   4   8      677.29      702.33     42.01 o
 -15   5   8      528.20      475.11     44.38 o
 -14   5   8      122.56      102.07     22.21 o
 -13   5   8      119.02      131.89     16.17 o
 -12   5   8      420.12      470.49     26.98 o
 -11   5   8      238.06      227.90     14.68 o
 -10   5   8      313.51      324.09     16.48 o
  -9   5   8      518.93      507.83     19.31 o
  -8   5   8     1083.27     1087.72     26.88 o
  -7   5   8       86.15       93.24     10.10 o
  -6   5   8      708.10      692.35     19.40 o
  -5   5   8      199.91      208.04     13.24 o
  -4   5   8      970.76     1000.85     21.71 o
  -3   5   8       77.84       89.04      9.41 o
  -2   5   8      758.06      788.54     20.46 o
  -1   5   8       15.91       26.67      7.87 o
   0   5   8      387.95      404.25     17.33 o
   1   5   8      233.95      243.47     14.22 o
   2   5   8      948.87      902.55     24.36 o
   3   5   8       83.29      109.86     10.57 o
   4   5   8      292.31      317.51     19.03 o
   5   5   8      337.79      349.34     25.06 o
   6   5   8      123.84      135.68     21.66 o
   7   5   8      100.51       72.23     19.55 o
   8   5   8      762.19      768.43     42.01 o
 -14   6   8      503.47      469.32     41.05 o
 -13   6   8     1499.65     1462.23     54.82 o
 -12   6   8      432.89      404.77     30.01 o
 -11   6   8     1425.37     1408.56     38.92 o
 -10   6   8      202.82      174.49     16.40 o
  -9   6   8     1604.63     1611.22     36.32 o
  -8   6   8      350.99      382.93     19.13 o
  -7   6   8     4678.68     4553.46     81.41 o
  -6   6   8      932.80      944.17     38.72 o
  -5   6   8     1955.26     1920.82     47.72 o
  -4   6   8      387.73      403.83     20.64 o
  -3   6   8     2553.81     2560.27     52.38 o
  -2   6   8      162.98      196.79     15.81 o
  -1   6   8     4260.95     4061.04     76.37 o
   0   6   8      632.68      600.43     24.46 o
   1   6   8     2508.02     2450.38     47.17 o
   2   6   8      234.69      247.65     20.21 o
   3   6   8     1846.08     1846.50     50.15 o
   4   6   8      451.60      462.56     29.09 o
   5   6   8     1757.98     1756.58     72.41 o
   6   6   8      137.37      101.11     22.97 o
   7   6   8     1963.60     1886.42     96.98 o
 -13   7   8       58.71      102.12     44.73 o
 -12   7   8      979.61      945.13     52.37 o
 -11   7   8      224.20      217.93     22.18 o
 -10   7   8      204.34      225.10     23.78 o
  -9   7   8      164.87      140.88     19.41 o
  -8   7   8     1278.01     1267.53     44.94 o
  -7   7   8       94.24       93.26     13.52 o
  -6   7   8      953.57      913.80     32.76 o
  -5   7   8     1793.32     1728.01     51.52 o
  -4   7   8      759.88      741.76     32.28 o
  -3   7   8       24.95       37.66     13.36 o
  -2   7   8     1234.57     1140.10     32.69 o
  -1   7   8      149.83      150.81     16.70 o
   0   7   8      279.19      258.01     23.14 o
   1   7   8     1533.83     1419.20     78.00 o
   2   7   8     2161.43     2063.14     64.28 o
   3   7   8       41.09       64.89     22.66 o
   4   7   8      163.09      156.45     25.05 o
   5   7   8        8.59       -6.24     18.28 o
 -10   8   8        3.21        4.52     15.92 o
  -9   8   8      339.32      350.81     29.57 o
  -8   8   8       98.67       83.71     19.80 o
  -7   8   8      128.42      103.25     27.17 o
  -6   8   8        0.99       19.95     15.96 o
  -5   8   8      297.12      340.70     27.47 o
  -4   8   8       27.05       29.22     15.13 o
  -3   8   8       99.72      105.28     23.13 o
  -2   8   8        7.03       23.53     18.58 o
  -1   8   8      340.42      375.87     34.24 o
   0   8   8       19.45       26.55     17.91 o
   1   8   8      150.43      187.28     25.34 o
   2   8   8        1.86        7.25     21.36 o
  -5   9   8       41.14       71.27     39.77 o
  -4   9   8      602.83      642.18     98.77 o
  -3   9   8      651.50      661.43     73.91 o
 -18   1   9       22.56        5.42     16.19 o
 -17   1   9     1120.19     1234.85     42.80 o
 -16   1   9       11.56        0.78     10.84 o
 -15   1   9     1473.70     1506.25     38.80 o
 -14   1   9      226.99      238.10     18.14 o
 -13   1   9     1931.71     1962.52     41.92 o
 -12   1   9        1.73        0.19      6.02 o
 -11   1   9     3063.78     3083.06     43.17 o
 -10   1   9       46.28       28.81      5.38 o
  -9   1   9     3128.62     3092.27     34.50 o
  -8   1   9      248.67      242.85      9.08 o
  -7   1   9     2727.40     2553.80     30.24 o
  -6   1   9      200.45      188.13      7.94 o
  -5   1   9     6335.22     6061.26     57.05 o
  -4   1   9      242.85      238.82      8.37 o
  -3   1   9     5035.66     5016.93     51.16 o
  -2   1   9        3.84        4.07      3.74 o
  -1   1   9     6005.46     6060.20     57.46 o
   0   1   9      210.78      238.82      8.62 o
   1   1   9     7208.92     7350.32     68.83 o
   2   1   9      148.51      169.41      8.76 o
   3   1   9     4545.19     4611.03     54.38 o
   4   1   9      402.36      430.73     15.29 o
   5   1   9     5567.38     5393.43     86.68 o
   6   1   9        0.21       14.73      8.72 o
   7   1   9     3354.60     3215.70     59.51 o
   8   1   9      190.12      206.18     18.78 o
   9   1   9     1779.74     1644.24     51.46 o
 -18   2   9      648.54      682.96     39.00 o
 -17   2   9        5.76        6.07     13.72 o
 -16   2   9      595.61      670.50     37.17 o
 -15   2   9      119.92      110.28     18.24 o
 -14   2   9     1713.52     1764.88     49.37 o
 -13   2   9      255.31      225.19     14.23 o
 -12   2   9     2152.18     2129.98     38.31 o
 -11   2   9        3.93        5.03      5.86 o
 -10   2   9     1003.81      995.47     19.79 o
  -9   2   9     1666.56     1602.30     25.12 o
  -8   2   9     2207.67     2171.93     29.22 o
  -7   2   9      263.81      273.37      9.84 o
  -6   2   9     2483.24     2431.42     28.90 o
  -5   2   9      540.79      540.23     11.79 o
  -4   2   9     3762.69     3794.33     37.66 o
  -3   2   9     1569.03     1483.40     19.29 o
  -2   2   9     3646.85     3642.55     38.68 o
  -1   2   9      414.06      458.39     11.28 o
   0   2   9     5787.63     5844.23     57.98 o
   1   2   9       65.29       66.39      6.75 o
   2   2   9     4222.98     4145.43     52.26 o
   3   2   9     1901.97     1927.50     33.01 o
   4   2   9     5690.49     5423.47     76.72 o
   5   2   9      187.46      212.41     14.02 o
   6   2   9     4104.97     4083.31     69.77 o
   7   2   9      115.30      108.44     14.83 o
   8   2   9     2256.49     2211.21     61.87 o
   9   2   9     1002.22     1049.83     45.50 o
 -17   3   9        9.39       21.71     16.61 o
 -16   3   9       27.16       41.70     16.82 o
 -15   3   9      153.67      130.10     17.62 o
 -14   3   9      272.60      230.78     18.69 o
 -13   3   9        6.10       17.83      8.57 o
 -12   3   9      138.13      155.71     12.45 o
 -11   3   9        4.01       -2.37      7.19 o
 -10   3   9        8.41       12.39      8.25 o
  -9   3   9        7.94       12.98      5.60 o
  -8   3   9      105.43      126.62      7.87 o
  -7   3   9       67.31       86.79      6.03 o
  -6   3   9        0.13       10.19      3.86 o
  -5   3   9      159.89      171.58      7.93 o
  -4   3   9        0.96        9.21      4.09 o
  -3   3   9      243.98      253.05      9.13 o
  -2   3   9      325.88      331.61     10.44 o
  -1   3   9      275.85      315.43     10.84 o
   0   3   9      111.33      117.77      8.67 o
   1   3   9      653.01      690.37     18.67 o
   2   3   9       93.43       85.96      8.54 o
   3   3   9        0.64       -1.18      6.54 o
   4   3   9       11.67       24.18      8.00 o
   5   3   9      204.75      196.74     14.97 o
   6   3   9        7.04        6.17     10.29 o
   7   3   9      524.26      600.10     29.78 o
   8   3   9       18.23       10.38     13.52 o
 -16   4   9      683.10      708.67     49.22 o
 -15   4   9      208.24      209.76     22.57 o
 -14   4   9     1261.76     1274.15     55.89 o
 -13   4   9       69.37       53.21     14.49 o
 -12   4   9     2060.22     2110.47     40.89 o
 -11   4   9       16.83       24.71      9.03 o
 -10   4   9     1986.14     1964.81     39.70 o
  -9   4   9       43.16       50.52      8.91 o
  -8   4   9     3711.81     3523.41     49.82 o
  -7   4   9       13.06       13.78      6.00 o
  -6   4   9     3235.62     3200.43     42.19 o
  -5   4   9       69.37       75.90      7.03 o
  -4   4   9     4193.57     4140.83     47.21 o
  -3   4   9       18.15       20.82      5.91 o
  -2   4   9     4561.86     4454.31     57.18 o
  -1   4   9       17.45       14.28      6.36 o
   0   4   9     3221.72     3147.63     49.06 o
   1   4   9      221.81      224.42     13.80 o
   2   4   9     3012.58     2900.39     48.29 o
   3   4   9       39.68       37.99      8.59 o
   4   4   9     2552.82     2472.86     55.00 o
   5   4   9       74.35       77.74     12.76 o
   6   4   9     2304.41     2124.60     72.36 o
   7   4   9        3.03        7.10     17.15 o
   8   4   9      993.87     1005.76     52.61 o
 -15   5   9       66.14       71.41     25.19 o
 -14   5   9       68.89       80.62     17.06 o
 -13   5   9     2810.27     2899.47     67.99 o
 -12   5   9       12.27       22.23     11.28 o
 -11   5   9     2011.64     2018.54     41.70 o
 -10   5   9        0.12        1.61      8.36 o
  -9   5   9      523.53      508.94     20.33 o
  -8   5   9      586.07      581.85     21.35 o
  -7   5   9     2844.71     2773.58     51.03 o
  -6   5   9       53.54       65.64     11.25 o
  -5   5   9     3297.88     3219.65     54.34 o
  -4   5   9        1.59        1.43      7.46 o
  -3   5   9     3739.83     3679.10     65.01 o
  -2   5   9     1446.46     1413.94     32.08 o
  -1   5   9     1764.67     1763.58     36.43 o
   0   5   9        0.08        0.33      7.19 o
   1   5   9     4687.55     4656.24     69.69 o
   2   5   9       73.84       78.45     10.35 o
   3   5   9     3043.36     3012.44     57.54 o
   4   5   9      702.32      670.48     29.20 o
   5   5   9     3024.65     2871.72     94.11 o
   6   5   9      105.60      136.51     23.06 o
   7   5   9     1936.31     1820.39     64.83 o
 -14   6   9       48.15       61.28     28.02 o
 -13   6   9        1.36       18.96     11.88 o
 -12   6   9        0.23        7.77     13.57 o
 -11   6   9        4.62        5.55     12.51 o
 -10   6   9        9.87       16.89     11.83 o
  -9   6   9      451.43      451.35     27.04 o
  -8   6   9        6.20       21.13     10.24 o
  -7   6   9        0.02       13.81      9.88 o
  -6   6   9      202.23      179.53     22.80 o
  -5   6   9      134.87       98.77     17.26 o
  -4   6   9       20.05       21.90     12.85 o
  -3   6   9      140.91      143.11     15.09 o
  -2   6   9       24.29       45.96     11.04 o
  -1   6   9       18.23       15.16      9.92 o
   0   6   9       73.44       65.79     12.01 o
   1   6   9       32.96       24.50     11.37 o
   2   6   9      129.44      132.46     16.83 o
   3   6   9      195.08      195.74     19.36 o
   4   6   9       35.59       41.15     16.51 o
   5   6   9       48.64       35.27     21.98 o
   6   6   9      224.33      194.56     74.54 o
 -12   7   9       14.86       18.29     16.09 o
 -11   7   9      955.64      903.18     41.82 o
 -10   7   9       65.94       64.06     17.04 o
  -9   7   9     1200.47     1206.00     45.54 o
  -8   7   9        1.53       10.93     13.33 o
  -7   7   9     1600.86     1605.65     47.58 o
  -6   7   9      355.07      333.17     24.84 o
  -5   7   9     2294.43     2231.34     90.11 o
  -4   7   9        1.97       29.55     15.26 o
  -3   7   9      902.63      884.02     44.34 o
  -2   7   9        7.15       -9.84     11.91 o
  -1   7   9     2279.91     2408.52     78.19 o
   0   7   9      628.77      544.40     35.15 o
   1   7   9      928.98      938.65     87.79 o
   2   7   9       10.32       50.06     16.54 o
   3   7   9      550.21      573.30     40.38 o
   4   7   9       31.43       40.68     22.33 o
 -10   8   9      822.54      999.61    129.70 o
  -9   8   9        3.63        5.38     17.86 o
  -8   8   9     1768.32     1696.21     63.24 o
  -7   8   9        8.54       24.13     16.87 o
  -6   8   9     1670.92     1655.99     60.67 o
  -5   8   9       27.85       11.78     17.52 o
  -4   8   9     1469.07     1364.17     67.26 o
  -3   8   9       33.85       89.77     22.82 o
  -2   8   9     2579.80     2418.76     93.14 o
  -1   8   9       40.35       40.34     20.05 o
   0   8   9     1461.92     1394.48     68.11 o
   1   8   9       20.66       27.57     18.25 o
 -18   0  10      513.95      522.38     78.22 o
 -17   0  10     1345.57     1426.37     70.38 o
 -16   0  10      615.97      638.55     42.89 o
 -15   0  10     1354.79     1363.87     76.61 o
 -14   0  10      583.41      581.36     44.24 o
 -13   0  10     2905.65     2810.61     83.01 o
 -12   0  10     1378.30     1294.00     45.44 o
 -11   0  10     3017.36     2917.79     71.38 o
 -10   0  10     3776.06     3733.89     65.55 o
  -9   0  10     3165.45     3192.94     52.25 o
  -8   0  10     1624.03     1637.40     32.25 o
  -7   0  10     5248.69     5396.95     77.31 o
  -6   0  10     1271.43     1277.32     27.24 o
  -5   0  10     3879.40     3908.25     66.59 o
  -4   0  10     2087.29     1985.80     36.05 o
  -3   0  10     2723.90     2793.38     46.94 o
  -2   0  10     2516.08     2572.14     42.33 o
  -1   0  10     5746.45     5928.30     80.82 o
   0   0  10      308.42      313.97     17.00 o
   1   0  10     3182.30     3278.03     56.41 o
   2   0  10     1046.65     1208.70     44.06 o
   3   0  10     3049.73     2965.46     64.90 o
   4   0  10     1379.56     1414.36     60.33 o
   5   0  10     1356.06     1494.88     77.14 o
   6   0  10      705.36      701.86     38.31 o
   7   0  10     3174.00     3239.67     99.15 o
   8   0  10     2007.38     2014.04     83.16 o
 -18   1  10      260.61      260.20     26.37 o
 -17   1  10        5.05       34.84     14.82 o
 -16   1  10       88.92       88.72     16.45 o
 -15   1  10      563.26      583.97     29.94 o
 -14   1  10      742.16      758.32     28.13 o
 -13   1  10      380.08      360.74     23.28 o
 -12   1  10      344.71      333.40     18.18 o
 -11   1  10      718.90      701.93     20.63 o
 -10   1  10       25.59       37.69      6.70 o
  -9   1  10     1252.87     1264.85     20.90 o
  -8   1  10     1231.00     1236.66     20.03 o
  -7   1  10      270.60      255.36     10.24 o
  -6   1  10     1170.84     1236.45     22.16 o
  -5   1  10     2401.95     2391.85     29.60 o
  -4   1  10      430.18      438.39     12.32 o
  -3   1  10       49.93       66.44      5.87 o
  -2   1  10     1514.73     1607.67     22.96 o
  -1   1  10      326.43      360.65     11.00 o
   0   1  10      819.29      855.53     17.66 o
   1   1  10      992.48     1003.25     21.05 o
   2   1  10      156.34      194.61     11.43 o
   3   1  10       31.81       53.73      8.42 o
   4   1  10      228.60      229.82     14.76 o
   5   1  10      738.32      718.59     24.88 o
   6   1  10      407.41      392.18     20.97 o
   7   1  10      348.56      348.99     25.35 o
   8   1  10      667.04      721.11     37.18 o
 -17   2  10      103.45       85.96     18.11 o
 -16   2  10      146.29      160.01     22.30 o
 -15   2  10      468.35      418.28     23.81 o
 -14   2  10      128.03      137.54     13.58 o
 -13   2  10      100.75      116.10     13.73 o
 -12   2  10      179.88      164.87     12.52 o
 -11   2  10      325.43      332.39     14.31 o
 -10   2  10      332.23      314.79     15.42 o
  -9   2  10     1061.89     1072.60     21.70 o
  -8   2  10      305.84      307.72     12.04 o
  -7   2  10      374.32      359.33     11.53 o
  -6   2  10      530.52      549.91     13.21 o
  -5   2  10      850.70      865.78     15.49 o
  -4   2  10      678.50      685.62     14.19 o
  -3   2  10      536.76      585.97     14.29 o
  -2   2  10      448.96      434.70     13.28 o
  -1   2  10      855.67      914.60     19.13 o
   0   2  10      627.45      657.43     18.94 o
   1   2  10      704.51      696.88     19.56 o
   2   2  10      701.22      704.22     20.01 o
   3   2  10      255.27      256.17     14.73 o
   4   2  10       97.53      109.77     11.58 o
   5   2  10      529.27      567.52     22.82 o
   6   2  10      794.36      813.45     45.42 o
   7   2  10       46.01       41.09     15.34 o
   8   2  10      138.31      128.14     22.47 o
 -17   3  10      368.52      410.53     32.31 o
 -16   3  10     1013.23     1145.06     51.28 o
 -15   3  10      890.05      944.74     47.38 o
 -14   3  10      983.22     1096.75     37.33 o
 -13   3  10      456.40      493.44     22.73 o
 -12   3  10     1490.18     1527.49     34.58 o
 -11   3  10     1470.69     1478.14     33.44 o
 -10   3  10     2995.44     2937.53     45.18 o
  -9   3  10     2673.36     2597.16     39.37 o
  -8   3  10     1083.33     1154.20     24.12 o
  -7   3  10     2341.73     2283.02     32.39 o
  -6   3  10     4184.12     4196.89     46.53 o
  -5   3  10      116.84      107.02      7.76 o
  -4   3  10     2296.75     2302.57     30.17 o
  -3   3  10     5055.70     5018.75     56.71 o
  -2   3  10      775.65      837.75     19.69 o
  -1   3  10     1951.79     1963.54     32.88 o
   0   3  10     5894.44     5923.44     83.50 o
   1   3  10      106.56      125.18     11.01 o
   2   3  10     1051.49     1056.92     26.32 o
   3   3  10     2756.42     2623.90     46.42 o
   4   3  10      930.36      934.12     31.57 o
   5   3  10     1100.15     1104.93     37.01 o
   6   3  10     2387.41     2272.16     77.32 o
   7   3  10     1205.69     1083.21     47.99 o
 -16   4  10      469.18      464.83     33.66 o
 -15   4  10      926.14      867.46     42.08 o
 -14   4  10      150.37      130.16     18.79 o
 -13   4  10      512.65      502.28     26.50 o
 -12   4  10      155.91      155.16     14.74 o
 -11   4  10      410.87      420.25     19.44 o
 -10   4  10     1525.24     1511.86     58.59 o
  -9   4  10     1149.75     1136.53     27.72 o
  -8   4  10      325.48      335.56     23.55 o
  -7   4  10      974.16      975.44     25.49 o
  -6   4  10       99.85       95.82      9.96 o
  -5   4  10      895.31      892.64     25.90 o
  -4   4  10      576.20      581.63     20.81 o
  -3   4  10       60.21       59.41      9.24 o
  -2   4  10      413.95      466.54     17.37 o
  -1   4  10     2460.49     2478.47     42.79 o
   0   4  10       47.74       49.77      9.10 o
   1   4  10      464.13      468.71     19.39 o
   2   4  10      561.86      571.01     21.03 o
   3   4  10      144.63      140.26     14.75 o
   4   4  10       86.71       75.25     13.71 o
   5   4  10     1242.52     1212.34     43.11 o
   6   4  10      231.24      255.73     21.79 o
   7   4  10      240.88      196.60     27.67 o
 -15   5  10       29.50       36.31     17.95 o
 -14   5  10      335.99      368.74     24.82 o
 -13   5  10       91.97       78.18     17.63 o
 -12   5  10      411.60      452.87     32.54 o
 -11   5  10       14.54       29.79     10.41 o
 -10   5  10       58.72       69.87     11.57 o
  -9   5  10        8.96       19.15      9.51 o
  -8   5  10     2195.87     2104.39     43.99 o
  -7   5  10      150.98      140.12     14.36 o
  -6   5  10      374.54      390.49     24.88 o
  -5   5  10      110.06      156.15     17.14 o
  -4   5  10      648.31      619.08     25.72 o
  -3   5  10      147.80      155.05     13.65 o
  -2   5  10     1981.73     1975.46     38.78 o
  -1   5  10     1141.49     1115.23     29.45 o
   0   5  10      276.95      310.87     18.53 o
   1   5  10      145.10      143.42     12.87 o
   2   5  10      613.91      638.86     31.82 o
   3   5  10       46.22       82.28     14.39 o
   4   5  10      533.69      529.15     41.11 o
   5   5  10      905.91      996.12     50.78 o
   6   5  10      160.62      194.17     27.54 o
 -14   6  10      222.20      230.11     53.62 o
 -13   6  10      771.87      786.97     39.13 o
 -12   6  10      185.21      163.98     23.12 o
 -11   6  10      340.64      354.90     27.39 o
 -10   6  10     1210.54     1248.23     44.68 o
  -9   6  10     1954.30     1917.11     47.47 o
  -8   6  10      948.19      929.52     35.14 o
  -7   6  10     2070.01     2103.76     56.14 o
  -6   6  10      324.67      310.68     24.25 o
  -5   6  10      431.85      425.73     27.71 o
  -4   6  10     1582.30     1508.00     44.47 o
  -3   6  10     2324.52     2315.08     65.66 o
  -2   6  10     2020.20     1952.47     50.12 o
  -1   6  10     1608.77     1540.81     43.04 o
   0   6  10      755.96      808.32     37.05 o
   1   6  10      831.20      887.73     40.85 o
   2   6  10      931.30      859.82     37.38 o
   3   6  10     1209.37     1151.51     53.74 o
   4   6  10     1712.68     1475.81     65.78 o
 -12   7  10      631.30      643.70     68.67 o
 -11   7  10      339.99      291.77     28.46 o
 -10   7  10       88.21       66.60     22.26 o
  -9   7  10      125.14      146.33     23.29 o
  -8   7  10      703.39      742.65     70.69 o
  -7   7  10      590.18      542.39     32.49 o
  -6   7  10      360.86      405.87     29.36 o
  -5   7  10        1.51        5.81     16.06 o
  -4   7  10      426.73      385.18     31.11 o
  -3   7  10      383.40      372.14     34.16 o
  -2   7  10      482.23      472.19     44.25 o
  -1   7  10      623.60      579.67     39.78 o
   0   7  10      228.69      272.82     29.15 o
   1   7  10        0.60        4.78     17.65 o
   2   7  10      326.56      344.27     27.58 o
  -9   8  10      173.66      268.35     79.01 o
  -8   8  10       31.12       42.79     21.18 o
  -7   8  10      219.45      202.24     28.03 o
  -6   8  10       90.11       87.67     21.76 o
  -5   8  10      113.31      154.61     25.14 o
  -4   8  10      136.11      174.70     28.41 o
  -3   8  10      219.82      251.90     31.19 o
  -2   8  10      177.80      206.25     29.22 o
  -1   8  10      341.57      333.04     34.70 o
 -18   1  11       66.07       84.48     23.39 o
 -17   1  11       77.57       94.84     19.94 o
 -16   1  11      565.26      601.51     34.57 o
 -15   1  11      223.73      215.22     22.89 o
 -14   1  11     1558.22     1563.48     45.47 o
 -13   1  11     1086.42     1054.05     37.32 o
 -12   1  11      833.12      823.99     30.92 o
 -11   1  11      418.74      430.59     20.37 o
 -10   1  11     1291.67     1246.90     28.39 o
  -9   1  11       73.32       50.66      7.99 o
  -8   1  11     4146.29     4120.47     51.70 o
  -7   1  11     1804.73     1816.33     28.31 o
  -6   1  11     2796.30     2799.24     35.79 o
  -5   1  11       72.33       81.62      7.20 o
  -4   1  11     2897.49     2881.67     37.03 o
  -3   1  11       31.78       19.92      5.54 o
  -2   1  11     2732.69     2723.26     36.95 o
  -1   1  11      832.78      844.23     23.11 o
   0   1  11     2960.35     2892.14     49.57 o
   1   1  11      207.10      210.43     14.31 o
   2   1  11     2199.70     2165.17     41.38 o
   3   1  11       53.57       59.76     11.50 o
   4   1  11     2381.15     2300.65     54.93 o
   5   1  11      627.64      615.71     30.92 o
   6   1  11     1472.55     1447.95     49.98 o
   7   1  11      389.02      391.11     32.89 o
 -17   2  11      700.49      785.81     48.16 o
 -16   2  11      114.78      105.37     20.91 o
 -15   2  11      400.79      378.74     32.04 o
 -14   2  11      295.78      286.90     21.10 o
 -13   2  11      682.49      704.71     27.48 o
 -12   2  11      241.87      229.75     14.91 o
 -11   2  11     2124.02     2116.67     42.23 o
 -10   2  11        0.51        9.56      8.19 o
  -9   2  11     1730.00     1732.60     34.59 o
  -8   2  11        1.89       13.57      6.58 o
  -7   2  11     2468.75     2461.99     40.99 o
  -6   2  11        2.40        3.87      5.45 o
  -5   2  11     4100.17     4074.92     49.97 o
  -4   2  11      276.19      287.33     13.45 o
  -3   2  11     2605.51     2609.13     37.89 o
  -2   2  11       68.31       66.38      7.87 o
  -1   2  11     1955.88     2032.85     41.22 o
   0   2  11       23.96       16.93      7.74 o
   1   2  11     3618.16     3583.89     57.04 o
   2   2  11        1.62        8.97      8.23 o
   3   2  11     2275.27     2327.74     47.09 o
   4   2  11      164.29      166.76     16.15 o
   5   2  11     1318.49     1255.22     56.78 o
   6   2  11      524.43      506.11     32.48 o
   7   2  11     1764.49     1750.58     61.58 o
 -17   3  11       16.84       32.46     19.74 o
 -16   3  11       30.49       55.66     20.71 o
 -15   3  11      123.38      121.93     20.71 o
 -14   3  11        0.16        7.02     11.75 o
 -13   3  11        5.79       10.05     10.85 o
 -12   3  11       14.56       26.29     10.62 o
 -11   3  11       45.71       10.89      8.88 o
 -10   3  11       21.28       27.78      8.79 o
  -9   3  11      160.59      141.24     14.38 o
  -8   3  11       77.46       58.11      9.57 o
  -7   3  11      376.62      396.89     16.89 o
  -6   3  11      144.28      115.36     10.87 o
  -5   3  11      393.55      390.87     16.42 o
  -4   3  11      216.11      230.52     13.83 o
  -3   3  11      202.23      190.59     14.40 o
  -2   3  11      562.41      567.36     21.20 o
  -1   3  11      164.09      175.88     13.78 o
   0   3  11       46.62       47.11      9.42 o
   1   3  11       72.70       70.00     10.80 o
   2   3  11       58.99       62.33     11.06 o
   3   3  11       17.48       27.92     10.40 o
   4   3  11       61.40       53.45     13.70 o
   5   3  11       35.28       32.93     15.38 o
   6   3  11       14.62        8.03     15.37 o
 -16   4  11      173.55      170.22     42.46 o
 -15   4  11     1073.58     1094.58     54.98 o
 -14   4  11      268.13      296.42     30.62 o
 -13   4  11      782.31      842.66     29.69 o
 -12   4  11      244.40      237.54     18.04 o
 -11   4  11      630.40      653.63     24.52 o
 -10   4  11      325.21      312.01     17.93 o
  -9   4  11     2095.87     2026.83     39.42 o
  -8   4  11      617.94      626.84     23.80 o
  -7   4  11     1316.99     1298.55     35.37 o
  -6   4  11      197.33      224.95     21.89 o
  -5   4  11     2146.58     2054.30     49.22 o
  -4   4  11      887.44      891.70     32.05 o
  -3   4  11     3151.57     2950.55     51.89 o
  -2   4  11      556.33      574.49     22.80 o
  -1   4  11      871.42      832.45     26.29 o
   0   4  11       61.49       61.13     10.78 o
   1   4  11     2892.50     2874.78     51.14 o
   2   4  11      420.47      423.63     21.09 o
   3   4  11     2145.29     2101.82     53.97 o
   4   4  11      616.59      647.58     33.38 o
   5   4  11     1259.35     1289.82     49.09 o
   6   4  11        4.43       35.03     61.12 o
 -15   5  11       24.17       36.15     16.34 o
 -14   5  11      319.63      296.18     30.01 o
 -13   5  11      438.35      511.37     46.73 o
 -12   5  11      832.08      872.18     38.36 o
 -11   5  11      237.40      266.34     19.26 o
 -10   5  11      731.02      735.75     31.68 o
  -9   5  11       82.05       56.06     15.24 o
  -8   5  11     2828.83     2682.19     64.84 o
  -7   5  11        0.67        2.24     11.14 o
  -6   5  11      980.24      981.88     37.96 o
  -5   5  11      229.09      242.11     21.31 o
  -4   5  11     1719.56     1676.37     48.68 o
  -3   5  11      228.99      247.68     21.04 o
  -2   5  11     2964.03     2931.92     59.71 o
  -1   5  11       21.15       37.75      9.88 o
   0   5  11     1556.36     1575.06     38.94 o
   1   5  11      218.72      194.78     17.89 o
   2   5  11     1627.45     1569.39     48.35 o
   3   5  11       48.84       37.08     16.12 o
   4   5  11     1679.49     1634.18     55.17 o
 -13   6  11        5.16       11.59     18.94 o
 -12   6  11        7.88       25.40     18.81 o
 -11   6  11       24.98       63.47     20.45 o
 -10   6  11      254.38      252.15     29.02 o
  -9   6  11       96.48       85.19     18.47 o
  -8   6  11       19.03       25.73     13.82 o
  -7   6  11        6.03        8.21     13.78 o
  -6   6  11       81.08       70.82     17.45 o
  -5   6  11        3.36       31.18     14.27 o
  -4   6  11      496.16      463.70     30.10 o
  -3   6  11      130.36      131.77     25.78 o
  -2   6  11      115.14      118.74     19.66 o
  -1   6  11       93.05       71.70     18.03 o
   0   6  11       60.39       77.98     21.06 o
   1   6  11      101.84       89.44     20.33 o
   2   6  11       52.13       59.28     20.82 o
   3   6  11        9.25       13.18     17.65 o
 -11   7  11       97.97      122.66     24.52 o
 -10   7  11      425.56      368.03     34.54 o
  -9   7  11       71.15       77.08     24.02 o
  -8   7  11      799.28      850.89     52.64 o
  -7   7  11      331.35      303.75     26.70 o
  -6   7  11     1322.23     1249.56     48.16 o
  -5   7  11      322.21      331.06     27.19 o
  -4   7  11      777.60      821.57     61.45 o
  -3   7  11      143.06      150.64     26.12 o
  -2   7  11     1217.82     1228.61     82.20 o
  -1   7  11      349.11      314.34     39.16 o
   0   7  11     1058.19     1044.07     57.92 o
   1   7  11       18.32       19.31     19.66 o
  -6   8  11      237.55      155.35     38.60 o
  -5   8  11      630.11      562.38     62.01 o
  -4   8  11      267.02      255.44     52.32 o
 -17   0  12        1.34        1.39     29.25 o
 -16   0  12     1494.30     1499.37     64.15 o
 -15   0  12      172.89      142.58     37.33 o
 -14   0  12     1192.21     1241.59     55.71 o
 -13   0  12      240.14      237.50     32.84 o
 -12   0  12     2742.86     2766.08    119.12 o
 -11   0  12      354.21      371.54     33.37 o
 -10   0  12     7939.09     7967.03    181.62 o
  -9   0  12     1447.92     1452.21     48.77 o
  -8   0  12     1663.36     1782.51     54.93 o
  -7   0  12      176.84      187.38     18.61 o
  -6   0  12     6258.91     6345.86    122.99 o
  -5   0  12     1440.05     1439.83     43.21 o
  -4   0  12     4201.22     4337.18    100.27 o
  -3   0  12      606.56      625.15     33.03 o
  -2   0  12     2355.08     2440.57     68.36 o
  -1   0  12       19.02       19.82     13.44 o
   0   0  12     3879.09     3898.07    106.67 o
   1   0  12      271.54      263.82     26.03 o
   2   0  12      650.32      701.14     38.56 o
   3   0  12      105.27      162.52     26.62 o
   4   0  12     1802.47     1674.95     67.10 o
   5   0  12      102.77       60.56     26.66 o
   6   0  12     1374.41     1374.45     84.68 o
 -17   1  12       11.84       17.07     21.24 o
 -16   1  12        0.90        7.04     15.84 o
 -15   1  12      535.74      561.11     33.51 o
 -14   1  12        0.38       11.56     12.69 o
 -13   1  12      343.87      373.96     26.00 o
 -12   1  12      224.54      174.92     19.55 o
 -11   1  12     1146.65     1154.75     36.26 o
 -10   1  12      812.50      757.13     28.02 o
  -9   1  12      955.50     1003.83     29.22 o
  -8   1  12      229.25      222.27     14.50 o
  -7   1  12      288.57      340.62     17.32 o
  -6   1  12      111.44      109.03     10.38 o
  -5   1  12     3160.32     3248.35     54.80 o
  -4   1  12     1840.93     1808.54     38.97 o
  -3   1  12       62.48       77.94     10.11 o
  -2   1  12        2.07        7.50      7.77 o
  -1   1  12      705.03      797.70     28.20 o
   0   1  12       25.61       22.26     10.16 o
   1   1  12      259.20      239.49     19.63 o
   2   1  12      586.64      530.48     24.11 o
   3   1  12      240.21      288.86     22.01 o
   4   1  12       30.97       36.79     13.94 o
   5   1  12      251.23      251.68     25.23 o
   6   1  12        0.06       33.87     17.92 o
 -17   2  12        6.31       11.65     20.99 o
 -16   2  12      303.63      334.79     33.59 o
 -15   2  12       14.11        6.40     14.57 o
 -14   2  12      180.07      156.02     20.46 o
 -13   2  12      142.24      112.46     16.89 o
 -12   2  12      506.37      540.24     25.92 o
 -11   2  12        0.16       15.15     11.08 o
 -10   2  12      699.17      673.90     36.80 o
  -9   2  12        3.89       14.54      9.28 o
  -8   2  12     1020.93     1036.66     28.44 o
  -7   2  12       16.45       12.36      7.76 o
  -6   2  12       37.82       30.96      8.48 o
  -5   2  12        0.05        2.46      7.33 o
  -4   2  12     2085.54     1999.08     40.18 o
  -3   2  12      218.67      253.66     17.89 o
  -2   2  12     1219.45     1198.52     32.09 o
  -1   2  12       18.62       16.68      9.22 o
   0   2  12       12.09       11.00      9.25 o
   1   2  12       73.73       72.57     13.50 o
   2   2  12     1652.70     1558.59     50.36 o
   3   2  12       37.84       25.81     12.55 o
   4   2  12      667.89      669.55     36.48 o
   5   2  12       14.41       26.97     16.97 o
   6   2  12      116.97       82.47     22.87 o
 -16   3  12       11.23       30.42     18.43 o
 -15   3  12      850.05      881.64     56.38 o
 -14   3  12       57.41       63.39     17.40 o
 -13   3  12     2319.64     2466.63     76.03 o
 -12   3  12       47.08       30.05     11.71 o
 -11   3  12     1544.93     1585.42     48.67 o
 -10   3  12        1.42        4.10     10.06 o
  -9   3  12     4008.39     3868.89     75.94 o
  -8   3  12       86.25       96.63     13.18 o
  -7   3  12     3852.78     3841.92     67.17 o
  -6   3  12      248.82      259.21     16.10 o
  -5   3  12     1075.10     1103.64     31.00 o
  -4   3  12       34.88       45.31     11.10 o
  -3   3  12     4684.94     4637.87     86.22 o
  -2   3  12       52.65       36.07     11.23 o
  -1   3  12     3254.99     3329.24     64.51 o
   0   3  12        5.25       17.44     10.85 o
   1   3  12      595.45      633.33     27.11 o
   2   3  12      376.83      403.98     22.11 o
   3   3  12     1841.61     1795.99     63.10 o
   4   3  12       49.51       36.58     17.64 o
   5   3  12     1669.01     1550.39     58.51 o
 -16   4  12      136.86      160.14     27.48 o
 -15   4  12       23.08       20.96     20.59 o
 -14   4  12      424.61      493.38     39.37 o
 -13   4  12       94.21       82.37     16.14 o
 -12   4  12      966.78     1041.14     38.24 o
 -11   4  12       29.73       35.34     13.38 o
 -10   4  12      855.26      850.75     32.09 o
  -9   4  12       69.99       66.51     14.41 o
  -8   4  12     1134.17     1158.89     41.24 o
  -7   4  12       78.01       68.62     14.61 o
  -6   4  12      842.74      891.89     36.08 o
  -5   4  12        6.22       21.22     10.40 o
  -4   4  12      907.28      896.14     39.65 o
  -3   4  12       42.85       44.01     12.04 o
  -2   4  12      679.60      697.11     29.58 o
  -1   4  12       61.95       64.50     12.55 o
   0   4  12      114.17       96.13     13.28 o
   1   4  12        0.10       13.60     10.69 o
   2   4  12      311.47      307.11     26.02 o
   3   4  12       53.55       70.66     18.72 o
   4   4  12      123.15      148.17     23.21 o
 -14   5  12       55.30       35.28     24.65 o
 -13   5  12       72.62       89.71     21.69 o
 -12   5  12        9.88       22.97     16.42 o
 -11   5  12      367.79      386.66     27.92 o
 -10   5  12        0.05       -8.09     13.71 o
  -9   5  12      600.49      576.10     35.09 o
  -8   5  12       60.20       78.20     16.35 o
  -7   5  12      126.27      117.02     16.80 o
  -6   5  12       61.68       56.96     13.72 o
  -5   5  12      593.79      610.50     36.69 o
  -4   5  12        7.37       -1.26     11.17 o
  -3   5  12      981.57      977.45     54.79 o
  -2   5  12        4.76       12.42     13.72 o
  -1   5  12      620.23      591.87     33.95 o
   0   5  12       31.28        9.88     16.09 o
   1   5  12     1031.55     1029.90     40.66 o
   2   5  12       16.81       28.70     16.62 o
   3   5  12      555.35      536.19     35.55 o
 -13   6  12       54.04       52.64     27.25 o
 -12   6  12      750.25      736.40     49.27 o
 -11   6  12       43.42       14.19     21.05 o
 -10   6  12     1985.70     2036.81     77.09 o
  -9   6  12        2.51       -0.16     16.57 o
  -8   6  12     1109.37     1110.23     52.13 o
  -7   6  12       48.30       42.73     16.77 o
  -6   6  12     1166.42     1124.42     52.06 o
  -5   6  12      107.72      111.20     19.13 o
  -4   6  12     2378.63     2335.51     69.63 o
  -3   6  12       11.01       13.92     15.94 o
  -2   6  12     1625.40     1646.64     72.19 o
  -1   6  12       51.64       28.05     20.19 o
   0   6  12     1910.59     1921.05     77.09 o
   1   6  12       96.52       92.28     24.11 o
 -10   7  12        0.79        7.96     21.04 o
  -9   7  12     1204.99     1147.88     61.11 o
  -8   7  12       57.68       60.92     23.56 o
  -7   7  12       66.95       77.74     24.22 o
  -6   7  12       13.85       -2.40     18.52 o
  -5   7  12      386.62      396.34     38.71 o
  -4   7  12       11.87        3.73     19.24 o
  -3   7  12      677.95      623.27     44.73 o
  -2   7  12        4.72       22.39     20.73 o
  -1   7  12      269.63      237.76     32.74 o
 -17   1  13      213.98      230.22     32.52 o
 -16   1  13      568.19      614.45     37.21 o
 -15   1  13       53.50       51.55     16.05 o
 -14   1  13      970.89      982.86     57.67 o
 -13   1  13       47.74       26.33     16.28 o
 -12   1  13     1114.20     1113.11     57.42 o
 -11   1  13      401.32      393.28     24.21 o
 -10   1  13     1116.71     1135.47     37.41 o
  -9   1  13      625.06      642.93     29.88 o
  -8   1  13     1934.07     1938.33     56.01 o
  -7   1  13      365.94      405.58     20.88 o
  -6   1  13     2898.79     2910.84     68.98 o
  -5   1  13     1097.70     1154.36     33.89 o
  -4   1  13     1323.19     1371.17     33.22 o
  -3   1  13     1266.96     1249.58     36.74 o
  -2   1  13     2202.68     2147.79     51.80 o
  -1   1  13      842.22      862.53     38.08 o
   0   1  13     1198.58     1215.24     41.21 o
   1   1  13     1628.09     1623.28     41.14 o
   2   1  13     1632.40     1604.33     44.01 o
   3   1  13      331.18      366.44     27.50 o
   4   1  13      932.37      932.27     43.70 o
   5   1  13      417.00      544.89     62.20 o
 -17   2  13      236.60      288.82     34.67 o
 -16   2  13      221.19      275.46     29.12 o
 -15   2  13      631.57      628.18     37.18 o
 -14   2  13        2.45        1.72     13.74 o
 -13   2  13      449.99      459.25     29.33 o
 -12   2  13      621.78      622.28     30.21 o
 -11   2  13      924.82      997.03     36.29 o
 -10   2  13      472.07      434.47     25.32 o
  -9   2  13      758.02      803.23     34.40 o
  -8   2  13      385.67      384.64     21.02 o
  -7   2  13     2636.19     2608.47     49.43 o
  -6   2  13     2016.13     2057.96     42.53 o
  -5   2  13     1055.73     1154.89     34.68 o
  -4   2  13     1605.66     1615.46     48.24 o
  -3   2  13     1253.50     1272.07     39.73 o
  -2   2  13      940.43     1056.41     36.31 o
  -1   2  13     1199.58     1208.56     42.23 o
   0   2  13     2718.71     2527.17     68.79 o
   1   2  13     1220.79     1211.73     41.46 o
   2   2  13     1041.93     1057.73     46.04 o
   3   2  13      852.50      785.20     43.93 o
   4   2  13      544.49      518.05     40.33 o
 -16   3  13        0.61       28.17     18.54 o
 -15   3  13      142.12      138.21     28.05 o
 -14   3  13        2.48       10.80     14.44 o
 -13   3  13      132.18       77.09     16.25 o
 -12   3  13       62.03       54.06     16.38 o
 -11   3  13        0.45       33.87     11.88 o
 -10   3  13        3.43       11.96     11.67 o
  -9   3  13        2.38        7.57     11.30 o
  -8   3  13       14.49       14.05     10.02 o
  -7   3  13      450.60      488.86     24.70 o
  -6   3  13      332.14      367.05     22.33 o
  -5   3  13      104.69       76.56     13.97 o
  -4   3  13       15.81       11.93     10.82 o
  -3   3  13      110.42      103.37     15.29 o
  -2   3  13      259.60      283.05     21.92 o
  -1   3  13       91.65       98.99     14.53 o
   0   3  13       17.58       24.59     13.80 o
   1   3  13       69.36       55.60     15.63 o
   2   3  13        0.06       16.25     15.09 o
   3   3  13        0.19        1.03     16.36 o
   4   3  13       57.63       82.01     22.66 o
 -15   4  13      735.47      751.89     50.08 o
 -14   4  13      206.49      236.66     53.26 o
 -13   4  13      522.06      610.10     54.51 o
 -12   4  13      269.36      287.66     23.91 o
 -11   4  13      932.52      976.32     42.64 o
 -10   4  13      301.11      287.21     33.19 o
  -9   4  13     1320.16     1316.60     51.39 o
  -8   4  13     1121.47     1061.85     45.14 o
  -7   4  13      787.72      778.77     35.87 o
  -6   4  13      121.24      113.77     17.19 o
  -5   4  13     1656.88     1569.99     69.28 o
  -4   4  13      440.46      469.36     29.94 o
  -3   4  13     1136.32     1152.59     39.75 o
  -2   4  13     1016.48      961.72     37.59 o
  -1   4  13     1167.60     1139.15     40.81 o
   0   4  13      382.43      377.31     26.40 o
   1   4  13      988.82      989.07     48.63 o
   2   4  13      551.19      488.66     36.43 o
   3   4  13      978.16     1013.60     50.18 o
 -14   5  13      841.97      741.92     55.71 o
 -13   5  13       10.50       -2.77     24.15 o
 -12   5  13       70.14       67.36     33.57 o
 -11   5  13      650.77      650.45     41.94 o
 -10   5  13     1002.95     1077.78     51.53 o
  -9   5  13      106.49      126.80     22.78 o
  -8   5  13     2359.14     2243.15     81.13 o
  -7   5  13      881.25      804.19     49.78 o
  -6   5  13      324.39      315.66     29.67 o
  -5   5  13      605.42      632.18     40.09 o
  -4   5  13     1115.54     1105.46     50.19 o
  -3   5  13      713.00      674.63     38.73 o
  -2   5  13     1647.96     1634.11     57.20 o
  -1   5  13      620.16      626.47     38.64 o
   0   5  13      683.96      742.84     42.11 o
   1   5  13     1192.97     1216.69     60.02 o
 -12   6  13        4.51       18.50     22.36 o
 -11   6  13        7.06       35.60     22.28 o
 -10   6  13       67.67       84.50     25.71 o
  -9   6  13        4.83        7.93     21.13 o
  -8   6  13       52.40       22.33     19.20 o
  -7   6  13        4.10       10.29     15.86 o
  -6   6  13        0.27       24.13     18.12 o
  -5   6  13        4.30       11.89     17.72 o
  -4   6  13       65.87       65.57     22.68 o
  -3   6  13        2.14        6.59     18.31 o
  -2   6  13       47.15       37.72     21.15 o
  -1   6  13        6.10       29.51     20.79 o
  -8   7  13      348.04      389.13     79.60 o
  -7   7  13       30.86       41.66     23.24 o
  -6   7  13      401.54      357.99     42.96 o
  -5   7  13      319.30      298.80     41.73 o
 -17   0  14      728.53      691.74     71.17 o
 -16   0  14      325.41      313.09     41.78 o
 -15   0  14      890.47      909.65     54.57 o
 -14   0  14      599.91      626.06     54.20 o
 -13   0  14     1492.23     1544.56     92.66 o
 -12   0  14     1141.39     1045.55     76.76 o
 -11   0  14     1653.61     1726.12     94.61 o
 -10   0  14     1113.14     1096.55     53.65 o
  -9   0  14     1013.73     1164.17     55.40 o
  -8   0  14     2008.34     1972.07     70.09 o
  -7   0  14     1782.35     1922.58     69.45 o
  -6   0  14     1458.27     1474.35     59.43 o
  -5   0  14     3726.61     3792.18    107.23 o
  -4   0  14     1981.51     1981.20     63.31 o
  -3   0  14     1851.15     1953.02     99.62 o
  -2   0  14      866.78      804.55     54.08 o
  -1   0  14     2021.08     2157.36     76.74 o
   0   0  14      638.57      573.68     41.39 o
   1   0  14     1431.38     1408.08    106.30 o
   2   0  14      513.86      512.60     43.72 o
   3   0  14     3265.45     3023.52    195.71 o
 -17   1  14        0.15       25.92     26.68 o
 -16   1  14       41.96       44.41     21.16 o
 -15   1  14      151.56      166.61     23.89 o
 -14   1  14      277.98      303.95     27.99 o
 -13   1  14        0.38       17.07     16.51 o
 -12   1  14      566.51      610.70     38.74 o
 -11   1  14      583.83      511.06     33.67 o
 -10   1  14      356.55      390.82     27.25 o
  -9   1  14      180.32      198.29     18.14 o
  -8   1  14      371.16      419.01     25.25 o
  -7   1  14       92.60       98.95     15.03 o
  -6   1  14      689.99      738.47     29.63 o
  -5   1  14      437.09      451.08     24.12 o
  -4   1  14      615.79      630.74     29.60 o
  -3   1  14      370.22      350.68     23.46 o
  -2   1  14     1048.92     1049.46     43.27 o
  -1   1  14      101.03       89.47     17.25 o
   0   1  14      424.41      417.02     27.31 o
   1   1  14       24.79       44.74     15.90 o
   2   1  14      579.21      527.09     33.46 o
   3   1  14      106.94      123.86     25.44 o
 -16   2  14        5.05       -9.20     18.18 o
 -15   2  14      247.15      276.36     34.57 o
 -14   2  14       54.04       74.58     19.15 o
 -13   2  14      504.06      504.31     31.93 o
 -12   2  14      147.93      155.72     18.87 o
 -11   2  14      170.81      197.88     20.19 o
 -10   2  14       28.10       21.85     12.42 o
  -9   2  14      722.92      776.05     33.60 o
  -8   2  14      153.07      163.04     17.70 o
  -7   2  14      659.24      706.47     29.24 o
  -6   2  14       19.76       14.78     10.41 o
  -5   2  14      397.01      428.53     25.87 o
  -4   2  14       41.94       35.80     12.53 o
  -3   2  14      509.09      501.56     30.26 o
  -2   2  14      316.44      317.53     23.49 o
  -1   2  14      754.12      751.98     41.83 o
   0   2  14       32.69       40.87     15.17 o
   1   2  14      465.25      481.13     43.06 o
   2   2  14       19.18       29.21     18.42 o
   3   2  14       96.41       45.23     20.10 o
 -15   3  14       98.81       97.90     26.13 o
 -14   3  14      886.38      918.39     54.49 o
 -13   3  14      624.64      564.33     39.24 o
 -12   3  14     1549.76     1576.72     47.36 o
 -11   3  14      235.60      279.18     23.63 o
 -10   3  14     1925.28     1967.81     73.96 o
  -9   3  14     1550.60     1559.31     49.61 o
  -8   3  14      575.83      640.25     36.62 o
  -7   3  14      489.45      412.99     30.55 o
  -6   3  14     3048.82     2921.33     70.70 o
  -5   3  14      233.33      246.36     21.17 o
  -4   3  14     3654.17     3705.78     97.90 o
  -3   3  14     2052.52     2044.22     53.37 o
  -2   3  14      452.99      532.81     31.35 o
  -1   3  14      108.96      114.94     20.53 o
   0   3  14     2812.90     2643.11     74.11 o
   1   3  14      109.46      115.93     23.71 o
   2   3  14     2172.68     2216.76    109.07 o
 -14   4  14      112.43      179.75     33.16 o
 -13   4  14      687.89      619.37     66.28 o
 -12   4  14      554.69      591.56     40.10 o
 -11   4  14      206.79      201.82     24.84 o
 -10   4  14      302.96      245.24     29.07 o
  -9   4  14       62.08       67.36     20.57 o
  -8   4  14     1141.35     1130.74     52.44 o
  -7   4  14      494.08      444.54     35.80 o
  -6   4  14      139.74      145.87     23.49 o
  -5   4  14     1026.71     1034.55     76.99 o
  -4   4  14      910.58      939.25     47.59 o
  -3   4  14        6.47       34.57     15.80 o
  -2   4  14      673.22      688.67     34.29 o
  -1   4  14      999.32      905.22     60.56 o
   0   4  14        4.77        9.20     18.25 o
   1   4  14      582.41      561.05     40.66 o
 -13   5  14        3.97       41.79     23.94 o
 -12   5  14      372.20      403.47     58.70 o
 -11   5  14      171.30      134.01     31.26 o
 -10   5  14      132.32      123.50     25.84 o
  -9   5  14       77.24      104.60     23.18 o
  -8   5  14      548.56      561.88     41.02 o
  -7   5  14       43.43       59.80     21.36 o
  -6   5  14      286.05      250.19     29.73 o
  -5   5  14      116.82      145.15     24.46 o
  -4   5  14      324.39      312.12     30.23 o
  -3   5  14       49.26       54.49     22.69 o
  -2   5  14      333.93      327.41     35.85 o
  -1   5  14       39.49       52.52     22.68 o
   0   5  14       46.10       65.52     29.92 o
 -10   6  14      746.94      732.13     53.84 o
  -9   6  14     1102.63     1086.35     62.05 o
  -8   6  14       22.38       29.79     23.05 o
  -7   6  14     1343.65     1178.16     74.57 o
  -6   6  14      267.46      208.45     33.22 o
  -5   6  14     1337.78     1357.81     63.99 o
  -4   6  14      547.07      541.42     44.61 o
  -3   6  14     1658.06     1715.13     87.58 o
 -16   1  15       49.69       51.21     19.91 o
 -15   1  15      601.81      627.32     43.42 o
 -14   1  15        4.81        7.18     21.19 o
 -13   1  15      474.55      481.94     42.83 o
 -12   1  15      343.56      317.55     35.52 o
 -11   1  15     2543.45     2622.03     72.24 o
 -10   1  15       75.80       63.42     17.74 o
  -9   1  15     1403.04     1500.21     48.89 o
  -8   1  15        3.82       20.65     13.11 o
  -7   1  15     1535.42     1534.94     45.44 o
  -6   1  15      149.44      143.16     17.53 o
  -5   1  15     2763.41     2735.38     99.10 o
  -4   1  15       16.69       19.16     15.11 o
  -3   1  15     2551.00     2556.43     70.61 o
  -2   1  15        0.63       13.19     14.58 o
  -1   1  15     2500.27     2511.24     78.06 o
   0   1  15      182.07      159.12     23.16 o
   1   1  15     2363.45     2322.34     84.23 o
   2   1  15        1.16       38.30     31.17 o
 -15   2  15       46.75       85.52     23.15 o
 -14   2  15      809.97      809.43     43.69 o
 -13   2  15       38.76       44.88     21.07 o
 -12   2  15      959.34     1073.92     47.92 o
 -11   2  15      378.22      389.06     31.96 o
 -10   2  15     1326.44     1382.51     59.60 o
  -9   2  15       30.65       49.56     17.16 o
  -8   2  15     1604.42     1668.10     61.39 o
  -7   2  15       47.08       26.46     15.37 o
  -6   2  15     2605.33     2606.40     71.39 o
  -5   2  15       98.09       89.88     17.42 o
  -4   2  15     1663.22     1619.28     50.55 o
  -3   2  15       65.19       46.07     16.47 o
  -2   2  15     4167.63     4239.98    108.96 o
  -1   2  15      246.50      227.39     25.78 o
   0   2  15     2170.20     2174.40     74.43 o
   1   2  15       21.85       18.50     20.28 o
 -15   3  15       24.37       -2.76     27.17 o
 -14   3  15        2.15       10.73     20.56 o
 -13   3  15       27.73        3.63     17.19 o
 -12   3  15        4.62       42.79     16.83 o
 -11   3  15        3.07       -3.48     15.43 o
 -10   3  15       56.29       23.86     18.91 o
  -9   3  15        0.09       -6.68     19.05 o
  -8   3  15       18.79       27.51     20.45 o
  -7   3  15       33.62       14.64     19.58 o
  -6   3  15       71.50       46.89     21.27 o
  -5   3  15        1.91       10.64     15.06 o
  -4   3  15       99.11      105.02     19.26 o
  -3   3  15       49.42       50.72     16.18 o
  -2   3  15        3.96       -8.26     15.12 o
  -1   3  15      360.81      405.45     37.52 o
   0   3  15        3.24       18.00     18.63 o
 -13   4  15       64.71       76.91     30.55 o
 -12   4  15      912.44      921.25     57.17 o
 -11   4  15       15.49        4.36     18.96 o
 -10   4  15     1089.57     1135.04     62.61 o
  -9   4  15       22.98       47.06     22.91 o
  -8   4  15     2116.02     2042.70     79.28 o
  -7   4  15       53.42       33.53     21.99 o
  -6   4  15     1230.37     1195.69     62.71 o
  -5   4  15       19.46       32.38     18.14 o
  -4   4  15     1042.22     1087.27     58.41 o
  -3   4  15      350.51      317.35     32.35 o
  -2   4  15     1495.23     1494.29     63.71 o
  -1   4  15       35.35       51.19     24.44 o
 -12   5  15      289.88      336.93     90.94 o
 -11   5  15     1031.64     1116.52     64.51 o
 -10   5  15       13.06       45.00     24.62 o
  -9   5  15      948.96     1001.42     60.81 o
  -8   5  15        9.15        9.47     21.78 o
  -7   5  15     1659.68     1730.56     75.98 o
  -6   5  15      104.54       90.96     26.38 o
  -5   5  15     1601.75     1545.28     72.46 o
  -4   5  15       64.14       87.03     29.05 o
  -3   5  15     1734.89     1643.88     69.60 o
 -15   0  16      524.52      673.11     83.49 o
 -14   0  16     1078.28     1058.43     92.43 o
 -13   0  16     2838.77     2769.13    135.45 o
 -12   0  16      115.84      147.97     40.59 o
 -11   0  16      551.00      606.85     68.58 o
 -10   0  16      696.99      808.43     60.43 o
  -9   0  16      784.28      812.31     52.04 o
  -8   0  16      947.00      921.59     78.65 o
  -7   0  16     3151.88     3183.83    101.52 o
  -6   0  16      549.25      571.41    118.52 o
  -5   0  16      382.56      402.12     56.39 o
  -4   0  16       64.28       95.79     33.73 o
  -3   0  16     3395.36     3602.90    158.12 o
  -2   0  16      825.23      902.30     77.22 o
  -1   0  16      698.71      706.08     71.38 o
   0   0  16     1769.38     1750.32     91.66 o
 -15   1  16      176.10      210.21     29.82 o
 -14   1  16       29.30      -12.92     21.78 o
 -13   1  16      693.09      635.78     49.99 o
 -12   1  16      472.34      452.13     42.94 o
 -11   1  16       10.83        5.58     19.78 o
 -10   1  16      161.74      191.86     25.50 o
  -9   1  16      370.01      337.65     30.39 o
  -8   1  16      229.25      236.26     24.38 o
  -7   1  16      538.57      535.95     36.14 o
  -6   1  16      250.76      194.70     24.70 o
  -5   1  16      143.56      176.94     30.23 o
  -4   1  16      362.15      442.67     39.90 o
  -3   1  16       18.83       20.00     18.94 o
  -2   1  16      313.70      352.81     37.25 o
  -1   1  16      793.69      819.83     72.47 o
   0   1  16      158.03      180.91     44.63 o
 -14   2  16      159.91      158.28     28.82 o
 -13   2  16      120.49       78.66     33.47 o
 -12   2  16      100.91       57.17     22.79 o
 -11   2  16      302.32      247.89     28.16 o
 -10   2  16       42.28       54.19     19.68 o
  -9   2  16      164.02      166.13     39.41 o
  -8   2  16      604.81      610.56     47.62 o
  -7   2  16      171.93      128.59     33.88 o
  -6   2  16      121.11       95.74     20.81 o
  -5   2  16     1228.56     1136.56     49.49 o
  -4   2  16      271.55      234.79     31.91 o
  -3   2  16       35.59       51.89     23.05 o
  -2   2  16      300.38      288.09     31.19 o
  -1   2  16      465.62      478.90     41.40 o
 -14   3  16      829.26      824.44    120.01 o
 -13   3  16      901.29     1147.57     75.31 o
 -12   3  16     1035.93     1006.19     65.06 o
 -11   3  16      427.18      452.70     52.72 o
 -10   3  16      849.35      944.43     59.15 o
  -9   3  16      487.33      454.02     43.43 o
  -8   3  16      755.05      822.96     54.68 o
  -7   3  16     1321.26     1307.50     77.04 o
  -6   3  16     1352.07     1393.37     68.07 o
  -5   3  16      623.71      637.83     44.39 o
  -4   3  16     1728.63     1688.28     73.49 o
  -3   3  16      292.01      312.79     36.48 o
  -2   3  16      415.88      380.16     49.65 o
 -12   4  16      137.26      137.15     30.72 o
 -11   4  16      362.19      402.70     44.01 o
 -10   4  16       56.87       44.67     25.56 o
  -9   4  16      357.34      390.89     42.54 o
  -8   4  16      159.72      196.93     36.80 o
  -7   4  16      135.29      174.65     31.90 o
  -6   4  16       51.79       48.55     25.71 o
  -5   4  16      725.31      739.67     54.25 o
  -4   4  16       48.91       25.79     22.88 o
  -3   4  16      222.25      102.87     50.69 o
 -14   1  17      950.33     1081.95     64.91 o
 -13   1  17        5.47       17.49     25.17 o
 -12   1  17      975.72     1005.73     75.85 o
 -11   1  17      109.71       75.31     27.61 o
 -10   1  17     1090.96     1084.32     55.84 o
  -9   1  17      140.56       81.04     29.87 o
  -8   1  17     1269.17     1308.87     60.42 o
  -7   1  17        0.99       25.78     19.87 o
  -6   1  17     1522.43     1593.78     93.82 o
  -5   1  17      129.01       86.03     25.59 o
  -4   1  17      962.01      910.72     84.89 o
  -3   1  17       86.51       70.68     32.82 o
 -13   2  17      854.92      883.02     68.93 o
 -12   2  17        3.08       13.29     26.29 o
 -11   2  17     1498.75     1632.38     82.87 o
 -10   2  17       31.11        8.53     23.19 o
  -9   2  17     1519.86     1706.38     77.38 o
  -8   2  17        0.90        5.60     21.74 o
  -7   2  17     1763.84     1690.92    112.43 o
  -6   2  17       24.96       31.79     23.98 o
  -5   2  17     1111.25     1040.98     60.39 o
  -4   2  17       70.43       66.28     24.00 o
  -3   2  17     1933.63     1941.22    111.36 o
 -11   3  17       20.87        9.06     24.04 o
 -10   3  17        3.56        6.44     24.57 o
  -9   3  17        0.03       40.98     24.10 o
  -8   3  17       26.38       38.97     25.60 o
  -7   3  17      142.60      134.44     29.95 o
  -6   3  17       67.37      121.09     28.29 o
  -5   3  17       52.81       57.75     28.64 o
 -11   0  18       21.01       65.79     41.60 o
 -10   0  18     1630.01     1863.55    161.01 o
  -9   0  18      325.28      435.33     91.69 o
  -8   0  18     1254.29     1362.55    100.13 o
  -7   0  18       16.27       69.27     37.60 o
  -6   0  18      949.02      948.42    167.35 o
 -11   1  18      185.24      112.73     36.16 o
 -10   1  18       45.95       35.39     31.87 o
  -9   1  18      541.67      626.60     60.23 o
  -8   1  18       90.34       99.56     41.54 o
  -7   1  18      320.14      347.60     65.59 o
  -6   1  18      117.80      155.43     31.08 o
  -9   2  18        8.80       28.99     25.90 o
  -8   2  18      390.97      373.05     51.56 o
 
